# Supplementary material for: Nearest-neighbor NMR spectroscopy: categorizing spectral peaks by their adjacent nuclei
Source: Nat Commun. 2020 Nov 3;11:5547. doi: 10.1038/s41467-020-19325-4 (PMC7642304; doi:10.1038/s41467-020-19325-4)
Supplement: Supplementary file 3 — Supplementary Data 1 [file 41467_2020_19325_MOESM3_ESM.txt]

##TITLE=2.3ms_800MHz_a84_ILnegVpos_08_21_19
##JCAMP-DX= 
##DATA TYPE= Shape Data
##ORIGIN= Soumya Behera
##OWNER= Soumya Behera
##DATE=2019/08/21
##TIME=15:13:19
##$SHAPE_PARAMETERS= Type:HSQCDecop
##MINX= 0.000000E+00
##MAXX= 1.000000E+02
##MINY= 0.000000E+00
##MAXY= 3.600000E+02
##$SHAPE_EXMODE=Selective180
##$SHAPE_TOTROT= 1.800000E+02
##$SHAPE_TYPE=Refocussing
##$SHAPE_USER_DEF= Duration 2.300 ms; Max power 10.000 kHz; RMS power 0.372 kHz; Carrier 35.00 ppm; Max power equiv 90 25.00 us; Power dB = 20*log10(25.00 / t_hard us); a= 0.840; B0 = 800.00
##$SHAPE_REPHFAC=
##$SHAPE_BWFAC= 
##$SHAPE_BWFAC50= 
##$SHAPE_INTEGFAC= 2.173913E-02
##$SHAPE_MODE= 0
##NPOINTS= 11500
##XYPOINTS= (XY..XY)
4.062655E-01, 1.409163E+01
5.047808E-01, 1.380889E+01
6.081452E-01, 1.350463E+01
7.140017E-01, 1.318071E+01
8.206026E-01, 1.284008E+01
9.268242E-01, 1.248624E+01
1.032041E+00, 1.212281E+01
1.135950E+00, 1.175309E+01
1.236742E+00, 1.137336E+01
1.336425E+00, 1.099496E+01
1.434757E+00, 1.061831E+01
1.531601E+00, 1.024410E+01
1.626882E+00, 9.873067E+00
1.720566E+00, 9.505978E+00
1.812632E+00, 9.143518E+00
1.903068E+00, 8.786286E+00
1.991864E+00, 8.434797E+00
2.079017E+00, 8.089524E+00
2.164511E+00, 7.750813E+00
2.248333E+00, 7.418976E+00
2.330475E+00, 7.094286E+00
2.410929E+00, 6.776977E+00
2.489690E+00, 6.467245E+00
2.566752E+00, 6.165250E+00
2.642113E+00, 5.871121E+00
2.715768E+00, 5.584954E+00
2.787717E+00, 5.306819E+00
2.857959E+00, 5.036758E+00
2.926495E+00, 4.774787E+00
2.993325E+00, 4.520901E+00
3.058453E+00, 4.275071E+00
3.121881E+00, 4.037249E+00
3.183614E+00, 3.807367E+00
3.243655E+00, 3.585340E+00
3.302012E+00, 3.371066E+00
3.358689E+00, 3.164430E+00
3.413693E+00, 2.965302E+00
3.467033E+00, 2.773541E+00
3.518715E+00, 2.588995E+00
3.568749E+00, 2.411501E+00
3.617144E+00, 2.240889E+00
3.663909E+00, 2.076982E+00
3.709053E+00, 1.919595E+00
3.752588E+00, 1.768539E+00
3.794523E+00, 1.623621E+00
3.834869E+00, 1.484643E+00
3.873639E+00, 1.351404E+00
3.910842E+00, 1.223703E+00
3.946491E+00, 1.101336E+00
3.980598E+00, 9.840991E-01
4.013174E+00, 8.717872E-01
4.044231E+00, 7.641965E-01
4.073782E+00, 6.611234E-01
4.101840E+00, 5.623656E-01
4.128416E+00, 4.677221E-01
4.153523E+00, 3.769937E-01
4.177173E+00, 2.899834E-01
4.199380E+00, 2.064960E-01
4.220156E+00, 1.263389E-01
4.239514E+00, 4.932194E-02
4.257466E+00, 3.599753E+02
4.274025E+00, 3.599040E+02
4.289205E+00, 3.598352E+02
4.303017E+00, 3.597689E+02
4.315475E+00, 3.597049E+02
4.326592E+00, 3.596428E+02
4.336380E+00, 3.595827E+02
4.344853E+00, 3.595243E+02
4.352023E+00, 3.594674E+02
4.357904E+00, 3.594119E+02
4.362508E+00, 3.593576E+02
4.365848E+00, 3.593044E+02
4.367938E+00, 3.592521E+02
4.368791E+00, 3.592005E+02
4.368420E+00, 3.591495E+02
4.366837E+00, 3.590989E+02
4.364057E+00, 3.590487E+02
4.360093E+00, 3.589985E+02
4.354958E+00, 3.589484E+02
4.348665E+00, 3.588981E+02
4.341229E+00, 3.588475E+02
4.332662E+00, 3.587964E+02
4.322979E+00, 3.587447E+02
4.312193E+00, 3.586923E+02
4.300318E+00, 3.586389E+02
4.287369E+00, 3.585846E+02
4.273358E+00, 3.585290E+02
4.258301E+00, 3.584721E+02
4.242212E+00, 3.584137E+02
4.225105E+00, 3.583537E+02
4.206994E+00, 3.582919E+02
4.187895E+00, 3.582282E+02
4.167822E+00, 3.581624E+02
4.146790E+00, 3.580943E+02
4.124815E+00, 3.580238E+02
4.101910E+00, 3.579508E+02
4.078093E+00, 3.578751E+02
4.053377E+00, 3.577965E+02
4.027780E+00, 3.577148E+02
4.001316E+00, 3.576299E+02
3.974001E+00, 3.575416E+02
3.945852E+00, 3.574497E+02
3.916885E+00, 3.573541E+02
3.887117E+00, 3.572545E+02
3.856563E+00, 3.571507E+02
3.825241E+00, 3.570427E+02
3.793167E+00, 3.569300E+02
3.760359E+00, 3.568126E+02
3.726835E+00, 3.566902E+02
3.692610E+00, 3.565627E+02
3.657704E+00, 3.564296E+02
3.622133E+00, 3.562909E+02
3.585916E+00, 3.561462E+02
3.549072E+00, 3.559954E+02
3.511618E+00, 3.558380E+02
3.473573E+00, 3.556739E+02
3.434957E+00, 3.555027E+02
3.395787E+00, 3.553242E+02
3.356084E+00, 3.551379E+02
3.315867E+00, 3.549436E+02
3.275155E+00, 3.547409E+02
3.233969E+00, 3.545294E+02
3.192328E+00, 3.543088E+02
3.150254E+00, 3.540786E+02
3.107767E+00, 3.538384E+02
3.064889E+00, 3.535877E+02
3.021639E+00, 3.533260E+02
2.978041E+00, 3.530529E+02
2.934116E+00, 3.527678E+02
2.889886E+00, 3.524701E+02
2.845375E+00, 3.521593E+02
2.800604E+00, 3.518347E+02
2.755599E+00, 3.514957E+02
2.710382E+00, 3.511415E+02
2.664978E+00, 3.507714E+02
2.619411E+00, 3.503846E+02
2.573708E+00, 3.499802E+02
2.527894E+00, 3.495575E+02
2.481996E+00, 3.491153E+02
2.436041E+00, 3.486528E+02
2.390056E+00, 3.481688E+02
2.344072E+00, 3.476622E+02
2.298116E+00, 3.471318E+02
2.252220E+00, 3.465764E+02
2.206415E+00, 3.459945E+02
2.160733E+00, 3.453847E+02
2.115208E+00, 3.447455E+02
2.069874E+00, 3.440753E+02
2.024769E+00, 3.433723E+02
1.979928E+00, 3.426347E+02
1.935392E+00, 3.418605E+02
1.891201E+00, 3.410477E+02
1.847398E+00, 3.401942E+02
1.804027E+00, 3.392976E+02
1.761136E+00, 3.383555E+02
1.718772E+00, 3.373655E+02
1.676987E+00, 3.363249E+02
1.635835E+00, 3.352311E+02
1.595374E+00, 3.340811E+02
1.555662E+00, 3.328722E+02
1.516762E+00, 3.316015E+02
1.478739E+00, 3.302659E+02
1.441663E+00, 3.288627E+02
1.405606E+00, 3.273889E+02
1.370642E+00, 3.258419E+02
1.336850E+00, 3.242192E+02
1.304310E+00, 3.225186E+02
1.273107E+00, 3.207384E+02
1.243325E+00, 3.188771E+02
1.215050E+00, 3.169341E+02
1.188371E+00, 3.149095E+02
1.163373E+00, 3.128041E+02
1.140140E+00, 3.106200E+02
1.118754E+00, 3.083601E+02
1.099291E+00, 3.060287E+02
1.081821E+00, 3.036313E+02
1.066403E+00, 3.011746E+02
1.053090E+00, 2.986667E+02
1.041920E+00, 2.961166E+02
1.032918E+00, 2.935346E+02
1.026095E+00, 2.909316E+02
1.021446E+00, 2.883190E+02
1.018951E+00, 2.857086E+02
1.018573E+00, 2.831120E+02
1.020262E+00, 2.805404E+02
1.023953E+00, 2.780046E+02
1.029568E+00, 2.755142E+02
1.037021E+00, 2.730781E+02
1.046214E+00, 2.707037E+02
1.057044E+00, 2.683972E+02
1.069404E+00, 2.661637E+02
1.083184E+00, 2.640070E+02
1.098271E+00, 2.619295E+02
1.114555E+00, 2.599328E+02
1.131926E+00, 2.580175E+02
1.150279E+00, 2.561834E+02
1.169510E+00, 2.544294E+02
1.189520E+00, 2.527541E+02
1.210216E+00, 2.511555E+02
1.231507E+00, 2.496313E+02
1.253311E+00, 2.481789E+02
1.275547E+00, 2.467956E+02
1.298141E+00, 2.454785E+02
1.321023E+00, 2.442248E+02
1.344130E+00, 2.430315E+02
1.367399E+00, 2.418957E+02
1.390775E+00, 2.408146E+02
1.414206E+00, 2.397855E+02
1.437641E+00, 2.388057E+02
1.461038E+00, 2.378726E+02
1.484352E+00, 2.369838E+02
1.507545E+00, 2.361370E+02
1.530581E+00, 2.353300E+02
1.553427E+00, 2.345607E+02
1.576049E+00, 2.338270E+02
1.598421E+00, 2.331271E+02
1.620514E+00, 2.324593E+02
1.642303E+00, 2.318218E+02
1.663765E+00, 2.312132E+02
1.684878E+00, 2.306319E+02
1.705622E+00, 2.300765E+02
1.725978E+00, 2.295459E+02
1.745928E+00, 2.290386E+02
1.765457E+00, 2.285537E+02
1.784548E+00, 2.280899E+02
1.803187E+00, 2.276464E+02
1.821362E+00, 2.272222E+02
1.839059E+00, 2.268163E+02
1.856268E+00, 2.264280E+02
1.872978E+00, 2.260565E+02
1.889178E+00, 2.257010E+02
1.904860E+00, 2.253608E+02
1.920015E+00, 2.250354E+02
1.934635E+00, 2.247240E+02
1.948712E+00, 2.244262E+02
1.962240E+00, 2.241413E+02
1.975213E+00, 2.238690E+02
1.987624E+00, 2.236086E+02
1.999468E+00, 2.233599E+02
2.010740E+00, 2.231223E+02
2.021436E+00, 2.228955E+02
2.031551E+00, 2.226790E+02
2.041081E+00, 2.224727E+02
2.050024E+00, 2.222761E+02
2.058376E+00, 2.220889E+02
2.066135E+00, 2.219109E+02
2.073297E+00, 2.217418E+02
2.079861E+00, 2.215813E+02
2.085825E+00, 2.214293E+02
2.091187E+00, 2.212855E+02
2.095946E+00, 2.211497E+02
2.100101E+00, 2.210217E+02
2.103651E+00, 2.209014E+02
2.106595E+00, 2.207885E+02
2.108932E+00, 2.206830E+02
2.110664E+00, 2.205848E+02
2.111789E+00, 2.204936E+02
2.112308E+00, 2.204094E+02
2.112222E+00, 2.203321E+02
2.111530E+00, 2.202616E+02
2.110234E+00, 2.201978E+02
2.108335E+00, 2.201406E+02
2.105833E+00, 2.200900E+02
2.102730E+00, 2.200460E+02
2.099028E+00, 2.200084E+02
2.094728E+00, 2.199773E+02
2.089832E+00, 2.199527E+02
2.084342E+00, 2.199345E+02
2.078260E+00, 2.199227E+02
2.071588E+00, 2.199173E+02
2.064328E+00, 2.199184E+02
2.056483E+00, 2.199260E+02
2.048056E+00, 2.199401E+02
2.039050E+00, 2.199608E+02
2.029467E+00, 2.199880E+02
2.019310E+00, 2.200220E+02
2.008583E+00, 2.200628E+02
1.997289E+00, 2.201104E+02
1.985431E+00, 2.201649E+02
1.973014E+00, 2.202266E+02
1.960040E+00, 2.202954E+02
1.946514E+00, 2.203716E+02
1.932441E+00, 2.204553E+02
1.917823E+00, 2.205467E+02
1.902665E+00, 2.206460E+02
1.886972E+00, 2.207533E+02
1.870749E+00, 2.208689E+02
1.853999E+00, 2.209930E+02
1.836729E+00, 2.211260E+02
1.818944E+00, 2.212680E+02
1.800648E+00, 2.214194E+02
1.781847E+00, 2.215805E+02
1.762546E+00, 2.217517E+02
1.742753E+00, 2.219334E+02
1.722472E+00, 2.221261E+02
1.701709E+00, 2.223300E+02
1.680473E+00, 2.225459E+02
1.658769E+00, 2.227741E+02
1.636604E+00, 2.230153E+02
1.613986E+00, 2.232702E+02
1.590922E+00, 2.235393E+02
1.567420E+00, 2.238235E+02
1.543490E+00, 2.241236E+02
1.519138E+00, 2.244404E+02
1.494376E+00, 2.247749E+02
1.469212E+00, 2.251282E+02
1.443656E+00, 2.255013E+02
1.417720E+00, 2.258957E+02
1.391414E+00, 2.263125E+02
1.364751E+00, 2.267534E+02
1.337744E+00, 2.272199E+02
1.310406E+00, 2.277140E+02
1.282753E+00, 2.282375E+02
1.254799E+00, 2.287927E+02
1.226563E+00, 2.293819E+02
1.198062E+00, 2.300080E+02
1.169318E+00, 2.306738E+02
1.140351E+00, 2.313826E+02
1.111185E+00, 2.321381E+02
1.081848E+00, 2.329444E+02
1.052368E+00, 2.338060E+02
1.022778E+00, 2.347279E+02
9.931121E-01, 2.357157E+02
9.634117E-01, 2.367758E+02
9.337210E-01, 2.379152E+02
9.040904E-01, 2.391416E+02
8.745767E-01, 2.404639E+02
8.452440E-01, 2.418918E+02
8.161654E-01, 2.434361E+02
7.874239E-01, 2.451086E+02
7.591140E-01, 2.469227E+02
7.313440E-01, 2.488925E+02
7.042372E-01, 2.510334E+02
6.779341E-01, 2.533617E+02
6.525947E-01, 2.558941E+02
6.283997E-01, 2.586473E+02
6.055521E-01, 2.616369E+02
5.842771E-01, 2.648761E+02
5.648208E-01, 2.683742E+02
5.474465E-01, 2.721343E+02
5.324280E-01, 2.761513E+02
5.200402E-01, 2.804092E+02
5.105447E-01, 2.848799E+02
5.041750E-01, 2.895222E+02
5.011191E-01, 2.942830E+02
5.015047E-01, 2.991002E+02
5.053891E-01, 3.039073E+02
5.127554E-01, 3.086386E+02
5.235165E-01, 3.132345E+02
5.375250E-01, 3.176458E+02
5.545885E-01, 3.218355E+02
5.744846E-01, 3.257797E+02
5.969769E-01, 3.294662E+02
6.218269E-01, 3.328928E+02
6.488039E-01, 3.360651E+02
6.776909E-01, 3.389937E+02
7.082882E-01, 3.416930E+02
7.404152E-01, 3.441789E+02
7.739099E-01, 3.464683E+02
8.086286E-01, 3.485777E+02
8.444443E-01, 3.505232E+02
8.812448E-01, 3.523198E+02
9.189316E-01, 3.539814E+02
9.574178E-01, 3.555208E+02
9.966270E-01, 3.569496E+02
1.036491E+00, 3.582781E+02
1.076951E+00, 3.595158E+02
1.117954E+00, 6.711234E-01
1.159451E+00, 1.751623E+00
1.201400E+00, 2.764072E+00
1.243764E+00, 3.714537E+00
1.286507E+00, 4.608453E+00
1.329600E+00, 5.450693E+00
1.373013E+00, 6.245633E+00
1.416720E+00, 6.997204E+00
1.460698E+00, 7.708944E+00
1.504926E+00, 8.384043E+00
1.549382E+00, 9.025377E+00
1.594048E+00, 9.635549E+00
1.638907E+00, 1.021691E+01
1.683942E+00, 1.077161E+01
1.729138E+00, 1.130158E+01
1.774480E+00, 1.180858E+01
1.819954E+00, 1.229423E+01
1.865548E+00, 1.275999E+01
1.911250E+00, 1.320721E+01
1.957047E+00, 1.363712E+01
2.002928E+00, 1.405084E+01
2.048882E+00, 1.444941E+01
2.094899E+00, 1.483378E+01
2.140969E+00, 1.520482E+01
2.187083E+00, 1.556335E+01
2.233230E+00, 1.591010E+01
2.279402E+00, 1.624578E+01
2.325590E+00, 1.657100E+01
2.371786E+00, 1.688638E+01
2.417980E+00, 1.719245E+01
2.464165E+00, 1.748972E+01
2.510334E+00, 1.777867E+01
2.556477E+00, 1.805974E+01
2.602589E+00, 1.833333E+01
2.648660E+00, 1.859983E+01
2.694684E+00, 1.885960E+01
2.740655E+00, 1.911297E+01
2.786563E+00, 1.936025E+01
2.832404E+00, 1.960174E+01
2.878170E+00, 1.983770E+01
2.923854E+00, 2.006839E+01
2.969451E+00, 2.029406E+01
3.014952E+00, 2.051493E+01
3.060353E+00, 2.073121E+01
3.105647E+00, 2.094310E+01
3.150828E+00, 2.115078E+01
3.195889E+00, 2.135445E+01
3.240825E+00, 2.155425E+01
3.285630E+00, 2.175035E+01
3.330298E+00, 2.194289E+01
3.374823E+00, 2.213202E+01
3.419200E+00, 2.231786E+01
3.463423E+00, 2.250055E+01
3.507487E+00, 2.268019E+01
3.551386E+00, 2.285690E+01
3.595116E+00, 2.303079E+01
3.638669E+00, 2.320194E+01
3.682043E+00, 2.337047E+01
3.725231E+00, 2.353645E+01
3.768228E+00, 2.369998E+01
3.811029E+00, 2.386112E+01
3.853631E+00, 2.401997E+01
3.896026E+00, 2.417658E+01
3.938212E+00, 2.433103E+01
3.980184E+00, 2.448338E+01
4.021936E+00, 2.463369E+01
4.063464E+00, 2.478203E+01
4.104764E+00, 2.492845E+01
4.145831E+00, 2.507299E+01
4.186661E+00, 2.521572E+01
4.227250E+00, 2.535667E+01
4.267593E+00, 2.549590E+01
4.307687E+00, 2.563344E+01
4.347527E+00, 2.576935E+01
4.387110E+00, 2.590364E+01
4.426431E+00, 2.603637E+01
4.465487E+00, 2.616757E+01
4.504274E+00, 2.629727E+01
4.542788E+00, 2.642550E+01
4.581026E+00, 2.655229E+01
4.618983E+00, 2.667768E+01
4.656657E+00, 2.680168E+01
4.694045E+00, 2.692433E+01
4.731142E+00, 2.704565E+01
4.767945E+00, 2.716566E+01
4.804452E+00, 2.728439E+01
4.840659E+00, 2.740185E+01
4.876563E+00, 2.751807E+01
4.912161E+00, 2.763307E+01
4.947451E+00, 2.774685E+01
4.982429E+00, 2.785945E+01
5.017092E+00, 2.797088E+01
5.051438E+00, 2.808115E+01
5.085465E+00, 2.819028E+01
5.119169E+00, 2.829827E+01
5.152548E+00, 2.840515E+01
5.185600E+00, 2.851093E+01
5.218322E+00, 2.861562E+01
5.250713E+00, 2.871922E+01
5.282769E+00, 2.882176E+01
5.314490E+00, 2.892324E+01
5.345872E+00, 2.902366E+01
5.376913E+00, 2.912305E+01
5.407613E+00, 2.922140E+01
5.437968E+00, 2.931872E+01
5.467978E+00, 2.941503E+01
5.497640E+00, 2.951032E+01
5.526953E+00, 2.960461E+01
5.555915E+00, 2.969790E+01
5.584525E+00, 2.979020E+01
5.612781E+00, 2.988151E+01
5.640683E+00, 2.997183E+01
5.668228E+00, 3.006118E+01
5.695415E+00, 3.014955E+01
5.722244E+00, 3.023695E+01
5.748713E+00, 3.032338E+01
5.774822E+00, 3.040885E+01
5.800569E+00, 3.049336E+01
5.825953E+00, 3.057691E+01
5.850974E+00, 3.065950E+01
5.875631E+00, 3.074114E+01
5.899924E+00, 3.082183E+01
5.923851E+00, 3.090156E+01
5.947412E+00, 3.098035E+01
5.970607E+00, 3.105819E+01
5.993436E+00, 3.113508E+01
6.015897E+00, 3.121103E+01
6.037992E+00, 3.128602E+01
6.059719E+00, 3.136008E+01
6.081078E+00, 3.143319E+01
6.102070E+00, 3.150535E+01
6.122695E+00, 3.157657E+01
6.142952E+00, 3.164684E+01
6.162841E+00, 3.171617E+01
6.182364E+00, 3.178454E+01
6.201519E+00, 3.185198E+01
6.220309E+00, 3.191846E+01
6.238732E+00, 3.198400E+01
6.256789E+00, 3.204858E+01
6.274481E+00, 3.211221E+01
6.291809E+00, 3.217489E+01
6.308772E+00, 3.223662E+01
6.325373E+00, 3.229739E+01
6.341611E+00, 3.235720E+01
6.357487E+00, 3.241605E+01
6.373002E+00, 3.247394E+01
6.388158E+00, 3.253087E+01
6.402955E+00, 3.258683E+01
6.417394E+00, 3.264183E+01
6.431476E+00, 3.269586E+01
6.445203E+00, 3.274891E+01
6.458575E+00, 3.280099E+01
6.471594E+00, 3.285210E+01
6.484261E+00, 3.290222E+01
6.496578E+00, 3.295136E+01
6.508546E+00, 3.299952E+01
6.520167E+00, 3.304670E+01
6.531441E+00, 3.309288E+01
6.542371E+00, 3.313807E+01
6.552959E+00, 3.318227E+01
6.563205E+00, 3.322547E+01
6.573112E+00, 3.326767E+01
6.582681E+00, 3.330886E+01
6.591915E+00, 3.334905E+01
6.600814E+00, 3.338823E+01
6.609382E+00, 3.342640E+01
6.617619E+00, 3.346356E+01
6.625529E+00, 3.349969E+01
6.633112E+00, 3.353480E+01
6.640372E+00, 3.356889E+01
6.647309E+00, 3.360195E+01
6.653927E+00, 3.363398E+01
6.660228E+00, 3.366498E+01
6.666213E+00, 3.369494E+01
6.671885E+00, 3.372386E+01
6.677247E+00, 3.375173E+01
6.682301E+00, 3.377856E+01
6.687048E+00, 3.380434E+01
6.691493E+00, 3.382907E+01
6.695636E+00, 3.385274E+01
6.699481E+00, 3.387535E+01
6.703030E+00, 3.389689E+01
6.706285E+00, 3.391737E+01
6.709250E+00, 3.393679E+01
6.711926E+00, 3.395513E+01
6.714318E+00, 3.397239E+01
6.716426E+00, 3.398857E+01
6.718254E+00, 3.400368E+01
6.719805E+00, 3.401769E+01
6.721081E+00, 3.403062E+01
6.722085E+00, 3.404246E+01
6.722820E+00, 3.405320E+01
6.723289E+00, 3.406285E+01
6.723495E+00, 3.407139E+01
6.723440E+00, 3.407883E+01
6.723128E+00, 3.408517E+01
6.722562E+00, 3.409039E+01
6.721743E+00, 3.409450E+01
6.720676E+00, 3.409749E+01
6.719364E+00, 3.409937E+01
6.717808E+00, 3.410012E+01
6.716013E+00, 3.409975E+01
6.713982E+00, 3.409825E+01
6.711716E+00, 3.409562E+01
6.709221E+00, 3.409185E+01
6.706498E+00, 3.408695E+01
6.703550E+00, 3.408091E+01
6.700382E+00, 3.407373E+01
6.696995E+00, 3.406541E+01
6.693394E+00, 3.405593E+01
6.689580E+00, 3.404531E+01
6.685558E+00, 3.403354E+01
6.681331E+00, 3.402061E+01
6.676901E+00, 3.400653E+01
6.672272E+00, 3.399128E+01
6.667448E+00, 3.397488E+01
6.662430E+00, 3.395731E+01
6.657223E+00, 3.393858E+01
6.651830E+00, 3.391868E+01
6.646253E+00, 3.389760E+01
6.640497E+00, 3.387536E+01
6.634564E+00, 3.385194E+01
6.628457E+00, 3.382735E+01
6.622180E+00, 3.380158E+01
6.615737E+00, 3.377463E+01
6.609129E+00, 3.374650E+01
6.602361E+00, 3.371719E+01
6.595435E+00, 3.368669E+01
6.588355E+00, 3.365501E+01
6.581124E+00, 3.362214E+01
6.573746E+00, 3.358808E+01
6.566223E+00, 3.355284E+01
6.558559E+00, 3.351640E+01
6.550756E+00, 3.347878E+01
6.542819E+00, 3.343996E+01
6.534750E+00, 3.339995E+01
6.526552E+00, 3.335875E+01
6.518229E+00, 3.331635E+01
6.509784E+00, 3.327276E+01
6.501220E+00, 3.322797E+01
6.492541E+00, 3.318199E+01
6.483748E+00, 3.313482E+01
6.474846E+00, 3.308645E+01
6.465837E+00, 3.303689E+01
6.456726E+00, 3.298613E+01
6.447514E+00, 3.293417E+01
6.438205E+00, 3.288103E+01
6.428802E+00, 3.282669E+01
6.419308E+00, 3.277115E+01
6.409726E+00, 3.271443E+01
6.400060E+00, 3.265651E+01
6.390312E+00, 3.259741E+01
6.380485E+00, 3.253712E+01
6.370582E+00, 3.247564E+01
6.360607E+00, 3.241298E+01
6.350563E+00, 3.234913E+01
6.340451E+00, 3.228410E+01
6.330276E+00, 3.221789E+01
6.320040E+00, 3.215051E+01
6.309746E+00, 3.208194E+01
6.299397E+00, 3.201221E+01
6.288996E+00, 3.194131E+01
6.278546E+00, 3.186924E+01
6.268049E+00, 3.179601E+01
6.257509E+00, 3.172161E+01
6.246929E+00, 3.164606E+01
6.236310E+00, 3.156936E+01
6.225657E+00, 3.149150E+01
6.214971E+00, 3.141250E+01
6.204256E+00, 3.133236E+01
6.193514E+00, 3.125108E+01
6.182748E+00, 3.116866E+01
6.171960E+00, 3.108512E+01
6.161154E+00, 3.100046E+01
6.150332E+00, 3.091467E+01
6.139496E+00, 3.082778E+01
6.128650E+00, 3.073977E+01
6.117795E+00, 3.065067E+01
6.106934E+00, 3.056047E+01
6.096071E+00, 3.046917E+01
6.085207E+00, 3.037680E+01
6.074345E+00, 3.028335E+01
6.063487E+00, 3.018883E+01
6.052636E+00, 3.009325E+01
6.041794E+00, 2.999661E+01
6.030965E+00, 2.989893E+01
6.020149E+00, 2.980020E+01
6.009349E+00, 2.970044E+01
5.998569E+00, 2.959966E+01
5.987809E+00, 2.949787E+01
5.977073E+00, 2.939506E+01
5.966363E+00, 2.929126E+01
5.955681E+00, 2.918648E+01
5.945028E+00, 2.908071E+01
5.934408E+00, 2.897397E+01
5.923823E+00, 2.886628E+01
5.913274E+00, 2.875763E+01
5.902764E+00, 2.864805E+01
5.892294E+00, 2.853754E+01
5.881868E+00, 2.842611E+01
5.871486E+00, 2.831377E+01
5.861152E+00, 2.820055E+01
5.850866E+00, 2.808643E+01
5.840631E+00, 2.797145E+01
5.830449E+00, 2.785561E+01
5.820322E+00, 2.773893E+01
5.810251E+00, 2.762140E+01
5.800239E+00, 2.750306E+01
5.790287E+00, 2.738392E+01
5.780397E+00, 2.726397E+01
5.770571E+00, 2.714325E+01
5.760810E+00, 2.702176E+01
5.751116E+00, 2.689952E+01
5.741492E+00, 2.677655E+01
5.731938E+00, 2.665284E+01
5.722456E+00, 2.652844E+01
5.713048E+00, 2.640333E+01
5.703715E+00, 2.627755E+01
5.694459E+00, 2.615111E+01
5.685282E+00, 2.602402E+01
5.676184E+00, 2.589631E+01
5.667168E+00, 2.576798E+01
5.658234E+00, 2.563905E+01
5.649384E+00, 2.550954E+01
5.640620E+00, 2.537947E+01
5.631943E+00, 2.524885E+01
5.623353E+00, 2.511770E+01
5.614853E+00, 2.498604E+01
5.606444E+00, 2.485389E+01
5.598126E+00, 2.472126E+01
5.589901E+00, 2.458817E+01
5.581771E+00, 2.445465E+01
5.573735E+00, 2.432070E+01
5.565796E+00, 2.418635E+01
5.557954E+00, 2.405162E+01
5.550210E+00, 2.391653E+01
5.542566E+00, 2.378109E+01
5.535022E+00, 2.364533E+01
5.527580E+00, 2.350926E+01
5.520239E+00, 2.337290E+01
5.513002E+00, 2.323628E+01
5.505868E+00, 2.309941E+01
5.498839E+00, 2.296232E+01
5.491916E+00, 2.282502E+01
5.485099E+00, 2.268753E+01
5.478389E+00, 2.254988E+01
5.471786E+00, 2.241208E+01
5.465292E+00, 2.227416E+01
5.458907E+00, 2.213614E+01
5.452632E+00, 2.199803E+01
5.446466E+00, 2.185986E+01
5.440412E+00, 2.172165E+01
5.434468E+00, 2.158342E+01
5.428637E+00, 2.144519E+01
5.422917E+00, 2.130698E+01
5.417311E+00, 2.116882E+01
5.411817E+00, 2.103072E+01
5.406437E+00, 2.089270E+01
5.401171E+00, 2.075479E+01
5.396019E+00, 2.061701E+01
5.390981E+00, 2.047938E+01
5.386058E+00, 2.034192E+01
5.381250E+00, 2.020465E+01
5.376557E+00, 2.006759E+01
5.371980E+00, 1.993077E+01
5.367518E+00, 1.979420E+01
5.363172E+00, 1.965790E+01
5.358942E+00, 1.952190E+01
5.354828E+00, 1.938622E+01
5.350829E+00, 1.925088E+01
5.346947E+00, 1.911590E+01
5.343181E+00, 1.898129E+01
5.339532E+00, 1.884709E+01
5.335998E+00, 1.871330E+01
5.332580E+00, 1.857996E+01
5.329279E+00, 1.844708E+01
5.326093E+00, 1.831468E+01
5.323024E+00, 1.818278E+01
5.320069E+00, 1.805140E+01
5.317231E+00, 1.792056E+01
5.314508E+00, 1.779028E+01
5.311900E+00, 1.766059E+01
5.309407E+00, 1.753149E+01
5.307029E+00, 1.740301E+01
5.304765E+00, 1.727517E+01
5.302616E+00, 1.714798E+01
5.300581E+00, 1.702147E+01
5.298659E+00, 1.689566E+01
5.296851E+00, 1.677055E+01
5.295156E+00, 1.664618E+01
5.293573E+00, 1.652255E+01
5.292103E+00, 1.639969E+01
5.290745E+00, 1.627761E+01
5.289499E+00, 1.615633E+01
5.288364E+00, 1.603587E+01
5.287339E+00, 1.591624E+01
5.286425E+00, 1.579746E+01
5.285621E+00, 1.567955E+01
5.284926E+00, 1.556252E+01
5.284340E+00, 1.544639E+01
5.283863E+00, 1.533118E+01
5.283494E+00, 1.521689E+01
5.283232E+00, 1.510355E+01
5.283077E+00, 1.499117E+01
5.283029E+00, 1.487977E+01
5.283086E+00, 1.476935E+01
5.283249E+00, 1.465994E+01
5.283517E+00, 1.455154E+01
5.283889E+00, 1.444418E+01
5.284365E+00, 1.433786E+01
5.284944E+00, 1.423260E+01
5.285626E+00, 1.412840E+01
5.286409E+00, 1.402529E+01
5.287294E+00, 1.392328E+01
5.288280E+00, 1.382238E+01
5.289366E+00, 1.372259E+01
5.290551E+00, 1.362393E+01
5.291836E+00, 1.352642E+01
5.293219E+00, 1.343006E+01
5.294699E+00, 1.333486E+01
5.296277E+00, 1.324084E+01
5.297951E+00, 1.314800E+01
5.299721E+00, 1.305636E+01
5.301587E+00, 1.296592E+01
5.303547E+00, 1.287670E+01
5.305600E+00, 1.278870E+01
5.307748E+00, 1.270193E+01
5.309988E+00, 1.261640E+01
5.312319E+00, 1.253212E+01
5.314743E+00, 1.244910E+01
5.317257E+00, 1.236734E+01
5.319861E+00, 1.228686E+01
5.322555E+00, 1.220765E+01
5.325338E+00, 1.212973E+01
5.328209E+00, 1.205311E+01
5.331167E+00, 1.197779E+01
5.334213E+00, 1.190377E+01
5.337344E+00, 1.183107E+01
5.340562E+00, 1.175968E+01
5.343865E+00, 1.168962E+01
5.347252E+00, 1.162088E+01
5.350723E+00, 1.155349E+01
5.354277E+00, 1.148743E+01
5.357914E+00, 1.142271E+01
5.361633E+00, 1.135935E+01
5.365433E+00, 1.129734E+01
5.369314E+00, 1.123668E+01
5.373276E+00, 1.117738E+01
5.377317E+00, 1.111945E+01
5.381437E+00, 1.106288E+01
5.385636E+00, 1.100768E+01
5.389913E+00, 1.095386E+01
5.394267E+00, 1.090141E+01
5.398698E+00, 1.085034E+01
5.403205E+00, 1.080065E+01
5.407788E+00, 1.075233E+01
5.412446E+00, 1.070541E+01
5.417179E+00, 1.065986E+01
5.421986E+00, 1.061571E+01
5.426866E+00, 1.057294E+01
5.431820E+00, 1.053155E+01
5.436846E+00, 1.049156E+01
5.441944E+00, 1.045295E+01
5.447114E+00, 1.041574E+01
5.452355E+00, 1.037991E+01
5.457666E+00, 1.034548E+01
5.463048E+00, 1.031243E+01
5.468499E+00, 1.028077E+01
5.474020E+00, 1.025050E+01
5.479609E+00, 1.022162E+01
5.485267E+00, 1.019412E+01
5.490992E+00, 1.016801E+01
5.496786E+00, 1.014328E+01
5.502646E+00, 1.011993E+01
5.508573E+00, 1.009797E+01
5.514566E+00, 1.007738E+01
5.520625E+00, 1.005818E+01
5.526750E+00, 1.004034E+01
5.532940E+00, 1.002388E+01
5.539194E+00, 1.000879E+01
5.545513E+00, 9.995066E+00
5.551896E+00, 9.982708E+00
5.558343E+00, 9.971711E+00
5.564854E+00, 9.962073E+00
5.571427E+00, 9.953791E+00
5.578063E+00, 9.946862E+00
5.584762E+00, 9.941281E+00
5.591522E+00, 9.937046E+00
5.598345E+00, 9.934152E+00
5.605229E+00, 9.932596E+00
5.612175E+00, 9.932374E+00
5.619182E+00, 9.933482E+00
5.626249E+00, 9.935915E+00
5.633378E+00, 9.939669E+00
5.640566E+00, 9.944740E+00
5.647815E+00, 9.951122E+00
5.655123E+00, 9.958812E+00
5.662492E+00, 9.967804E+00
5.669919E+00, 9.978094E+00
5.677407E+00, 9.989676E+00
5.684953E+00, 1.000255E+01
5.692558E+00, 1.001670E+01
5.700222E+00, 1.003212E+01
5.707945E+00, 1.004882E+01
5.715726E+00, 1.006679E+01
5.723565E+00, 1.008601E+01
5.731463E+00, 1.010649E+01
5.739418E+00, 1.012821E+01
5.747432E+00, 1.015118E+01
5.755503E+00, 1.017538E+01
5.763633E+00, 1.020081E+01
5.771819E+00, 1.022747E+01
5.780064E+00, 1.025534E+01
5.788366E+00, 1.028442E+01
5.796725E+00, 1.031470E+01
5.805141E+00, 1.034619E+01
5.813615E+00, 1.037886E+01
5.822146E+00, 1.041271E+01
5.830735E+00, 1.044775E+01
5.839380E+00, 1.048395E+01
5.848082E+00, 1.052131E+01
5.856842E+00, 1.055983E+01
5.865658E+00, 1.059950E+01
5.874532E+00, 1.064031E+01
5.883463E+00, 1.068225E+01
5.892451E+00, 1.072531E+01
5.901495E+00, 1.076950E+01
5.910597E+00, 1.081479E+01
5.919756E+00, 1.086119E+01
5.928972E+00, 1.090868E+01
5.938245E+00, 1.095726E+01
5.947576E+00, 1.100692E+01
5.956963E+00, 1.105765E+01
5.966408E+00, 1.110944E+01
5.975911E+00, 1.116229E+01
5.985470E+00, 1.121619E+01
5.995087E+00, 1.127112E+01
6.004762E+00, 1.132709E+01
6.014494E+00, 1.138408E+01
6.024284E+00, 1.144208E+01
6.034132E+00, 1.150109E+01
6.044037E+00, 1.156109E+01
6.054001E+00, 1.162208E+01
6.064023E+00, 1.168405E+01
6.074102E+00, 1.174700E+01
6.084240E+00, 1.181090E+01
6.094437E+00, 1.187576E+01
6.104692E+00, 1.194156E+01
6.115005E+00, 1.200830E+01
6.125377E+00, 1.207597E+01
6.135808E+00, 1.214455E+01
6.146298E+00, 1.221405E+01
6.156847E+00, 1.228444E+01
6.167456E+00, 1.235573E+01
6.178124E+00, 1.242789E+01
6.188851E+00, 1.250093E+01
6.199638E+00, 1.257484E+01
6.210485E+00, 1.264959E+01
6.221392E+00, 1.272520E+01
6.232358E+00, 1.280164E+01
6.243386E+00, 1.287890E+01
6.254473E+00, 1.295698E+01
6.265621E+00, 1.303587E+01
6.276830E+00, 1.311556E+01
6.288100E+00, 1.319604E+01
6.299431E+00, 1.327730E+01
6.310823E+00, 1.335932E+01
6.322276E+00, 1.344211E+01
6.333791E+00, 1.352565E+01
6.345368E+00, 1.360993E+01
6.357006E+00, 1.369494E+01
6.368707E+00, 1.378067E+01
6.380469E+00, 1.386712E+01
6.392295E+00, 1.395427E+01
6.404182E+00, 1.404211E+01
6.416133E+00, 1.413064E+01
6.428146E+00, 1.421984E+01
6.440222E+00, 1.430970E+01
6.452362E+00, 1.440022E+01
6.464565E+00, 1.449138E+01
6.476831E+00, 1.458318E+01
6.489161E+00, 1.467560E+01
6.501555E+00, 1.476864E+01
6.514013E+00, 1.486228E+01
6.526536E+00, 1.495652E+01
6.539122E+00, 1.505135E+01
6.551773E+00, 1.514675E+01
6.564489E+00, 1.524272E+01
6.577270E+00, 1.533924E+01
6.590116E+00, 1.543632E+01
6.603027E+00, 1.553392E+01
6.616003E+00, 1.563206E+01
6.629044E+00, 1.573071E+01
6.642152E+00, 1.582988E+01
6.655325E+00, 1.592953E+01
6.668564E+00, 1.602968E+01
6.681869E+00, 1.613031E+01
6.695240E+00, 1.623140E+01
6.708678E+00, 1.633296E+01
6.722182E+00, 1.643496E+01
6.735752E+00, 1.653740E+01
6.749390E+00, 1.664027E+01
6.763094E+00, 1.674356E+01
6.776865E+00, 1.684726E+01
6.790703E+00, 1.695136E+01
6.804609E+00, 1.705586E+01
6.818582E+00, 1.716073E+01
6.832622E+00, 1.726597E+01
6.846730E+00, 1.737158E+01
6.860905E+00, 1.747754E+01
6.875149E+00, 1.758384E+01
6.889460E+00, 1.769048E+01
6.903839E+00, 1.779743E+01
6.918286E+00, 1.790471E+01
6.932801E+00, 1.801228E+01
6.947384E+00, 1.812016E+01
6.962036E+00, 1.822831E+01
6.976756E+00, 1.833675E+01
6.991544E+00, 1.844545E+01
7.006401E+00, 1.855441E+01
7.021326E+00, 1.866361E+01
7.036320E+00, 1.877306E+01
7.051382E+00, 1.888273E+01
7.066514E+00, 1.899263E+01
7.081713E+00, 1.910273E+01
7.096982E+00, 1.921304E+01
7.112319E+00, 1.932354E+01
7.127725E+00, 1.943423E+01
7.143200E+00, 1.954509E+01
7.158744E+00, 1.965611E+01
7.174357E+00, 1.976729E+01
7.190038E+00, 1.987862E+01
7.205788E+00, 1.999009E+01
7.221607E+00, 2.010169E+01
7.237495E+00, 2.021341E+01
7.253452E+00, 2.032524E+01
7.269477E+00, 2.043717E+01
7.285572E+00, 2.054920E+01
7.301734E+00, 2.066132E+01
7.317966E+00, 2.077351E+01
7.334266E+00, 2.088577E+01
7.350635E+00, 2.099809E+01
7.367072E+00, 2.111047E+01
7.383577E+00, 2.122288E+01
7.400151E+00, 2.133534E+01
7.416794E+00, 2.144782E+01
7.433504E+00, 2.156031E+01
7.450283E+00, 2.167282E+01
7.467129E+00, 2.178533E+01
7.484044E+00, 2.189784E+01
7.501026E+00, 2.201033E+01
7.518076E+00, 2.212280E+01
7.535194E+00, 2.223523E+01
7.552379E+00, 2.234763E+01
7.569632E+00, 2.245999E+01
7.586952E+00, 2.257229E+01
7.604338E+00, 2.268452E+01
7.621792E+00, 2.279669E+01
7.639313E+00, 2.290879E+01
7.656900E+00, 2.302079E+01
7.674553E+00, 2.313271E+01
7.692273E+00, 2.324452E+01
7.710059E+00, 2.335623E+01
7.727911E+00, 2.346783E+01
7.745829E+00, 2.357930E+01
7.763812E+00, 2.369064E+01
7.781860E+00, 2.380185E+01
7.799974E+00, 2.391292E+01
7.818152E+00, 2.402383E+01
7.836396E+00, 2.413459E+01
7.854703E+00, 2.424518E+01
7.873075E+00, 2.435560E+01
7.891511E+00, 2.446585E+01
7.910011E+00, 2.457590E+01
7.928574E+00, 2.468577E+01
7.947200E+00, 2.479544E+01
7.965890E+00, 2.490490E+01
7.984642E+00, 2.501416E+01
8.003456E+00, 2.512319E+01
8.022333E+00, 2.523200E+01
8.041272E+00, 2.534058E+01
8.060272E+00, 2.544893E+01
8.079333E+00, 2.555703E+01
8.098456E+00, 2.566488E+01
8.117639E+00, 2.577248E+01
8.136882E+00, 2.587981E+01
8.156186E+00, 2.598688E+01
8.175549E+00, 2.609368E+01
8.194972E+00, 2.620020E+01
8.214453E+00, 2.630643E+01
8.233994E+00, 2.641237E+01
8.253593E+00, 2.651802E+01
8.273250E+00, 2.662336E+01
8.292964E+00, 2.672840E+01
8.312736E+00, 2.683313E+01
8.332565E+00, 2.693753E+01
8.352450E+00, 2.704162E+01
8.372391E+00, 2.714538E+01
8.392389E+00, 2.724880E+01
8.412441E+00, 2.735189E+01
8.432549E+00, 2.745463E+01
8.452711E+00, 2.755702E+01
8.472928E+00, 2.765906E+01
8.493198E+00, 2.776075E+01
8.513522E+00, 2.786207E+01
8.533899E+00, 2.796302E+01
8.554328E+00, 2.806360E+01
8.574809E+00, 2.816380E+01
8.595343E+00, 2.826362E+01
8.615927E+00, 2.836306E+01
8.636562E+00, 2.846210E+01
8.657248E+00, 2.856076E+01
8.677983E+00, 2.865901E+01
8.698768E+00, 2.875686E+01
8.719602E+00, 2.885430E+01
8.740485E+00, 2.895134E+01
8.761415E+00, 2.904796E+01
8.782394E+00, 2.914416E+01
8.803419E+00, 2.923993E+01
8.824491E+00, 2.933528E+01
8.845609E+00, 2.943020E+01
8.866773E+00, 2.952469E+01
8.887983E+00, 2.961874E+01
8.909236E+00, 2.971235E+01
8.930535E+00, 2.980551E+01
8.951877E+00, 2.989823E+01
8.973262E+00, 2.999050E+01
8.994690E+00, 3.008231E+01
9.016160E+00, 3.017366E+01
9.037671E+00, 3.026456E+01
9.059224E+00, 3.035499E+01
9.080818E+00, 3.044495E+01
9.102452E+00, 3.053445E+01
9.124125E+00, 3.062347E+01
9.145838E+00, 3.071202E+01
9.167589E+00, 3.080009E+01
9.189379E+00, 3.088768E+01
9.211205E+00, 3.097478E+01
9.233069E+00, 3.106140E+01
9.254969E+00, 3.114753E+01
9.276905E+00, 3.123317E+01
9.298877E+00, 3.131832E+01
9.320883E+00, 3.140297E+01
9.342924E+00, 3.148713E+01
9.364998E+00, 3.157078E+01
9.387106E+00, 3.165394E+01
9.409246E+00, 3.173658E+01
9.431418E+00, 3.181873E+01
9.453622E+00, 3.190036E+01
9.475856E+00, 3.198148E+01
9.498121E+00, 3.206210E+01
9.520416E+00, 3.214220E+01
9.542740E+00, 3.222178E+01
9.565093E+00, 3.230084E+01
9.587474E+00, 3.237939E+01
9.609883E+00, 3.245742E+01
9.632319E+00, 3.253492E+01
9.654781E+00, 3.261190E+01
9.677269E+00, 3.268836E+01
9.699783E+00, 3.276429E+01
9.722321E+00, 3.283970E+01
9.744883E+00, 3.291457E+01
9.767469E+00, 3.298892E+01
9.790078E+00, 3.306273E+01
9.812709E+00, 3.313601E+01
9.835363E+00, 3.320876E+01
9.858037E+00, 3.328097E+01
9.880733E+00, 3.335265E+01
9.903449E+00, 3.342380E+01
9.926184E+00, 3.349440E+01
9.948938E+00, 3.356447E+01
9.971711E+00, 3.363400E+01
9.994502E+00, 3.370300E+01
1.001731E+01, 3.377145E+01
1.004013E+01, 3.383936E+01
1.006298E+01, 3.390673E+01
1.008583E+01, 3.397356E+01
1.010870E+01, 3.403985E+01
1.013159E+01, 3.410559E+01
1.015449E+01, 3.417080E+01
1.017740E+01, 3.423546E+01
1.020033E+01, 3.429957E+01
1.022327E+01, 3.436315E+01
1.024622E+01, 3.442618E+01
1.026918E+01, 3.448866E+01
1.029215E+01, 3.455060E+01
1.031513E+01, 3.461200E+01
1.033812E+01, 3.467286E+01
1.036112E+01, 3.473317E+01
1.038413E+01, 3.479293E+01
1.040714E+01, 3.485215E+01
1.043016E+01, 3.491083E+01
1.045319E+01, 3.496897E+01
1.047623E+01, 3.502656E+01
1.049927E+01, 3.508360E+01
1.052231E+01, 3.514011E+01
1.054536E+01, 3.519607E+01
1.056842E+01, 3.525149E+01
1.059147E+01, 3.530637E+01
1.061453E+01, 3.536071E+01
1.063759E+01, 3.541450E+01
1.066066E+01, 3.546776E+01
1.068372E+01, 3.552047E+01
1.070679E+01, 3.557265E+01
1.072985E+01, 3.562428E+01
1.075291E+01, 3.567538E+01
1.077598E+01, 3.572594E+01
1.079904E+01, 3.577596E+01
1.082210E+01, 3.582545E+01
1.084515E+01, 3.587440E+01
1.086821E+01, 3.592281E+01
1.089126E+01, 3.597070E+01
1.091430E+01, 3.601805E+01
1.093734E+01, 3.606486E+01
1.096038E+01, 3.611115E+01
1.098341E+01, 3.615690E+01
1.100643E+01, 3.620212E+01
1.102944E+01, 3.624682E+01
1.105245E+01, 3.629099E+01
1.107545E+01, 3.633463E+01
1.109844E+01, 3.637774E+01
1.112143E+01, 3.642033E+01
1.114440E+01, 3.646240E+01
1.116736E+01, 3.650394E+01
1.119032E+01, 3.654496E+01
1.121326E+01, 3.658546E+01
1.123619E+01, 3.662545E+01
1.125911E+01, 3.666491E+01
1.128202E+01, 3.670386E+01
1.130491E+01, 3.674229E+01
1.132779E+01, 3.678021E+01
1.135066E+01, 3.681761E+01
1.137351E+01, 3.685450E+01
1.139635E+01, 3.689088E+01
1.141917E+01, 3.692675E+01
1.144198E+01, 3.696212E+01
1.146477E+01, 3.699698E+01
1.148754E+01, 3.703133E+01
1.151030E+01, 3.706518E+01
1.153304E+01, 3.709852E+01
1.155576E+01, 3.713137E+01
1.157846E+01, 3.716371E+01
1.160114E+01, 3.719556E+01
1.162381E+01, 3.722691E+01
1.164645E+01, 3.725776E+01
1.166907E+01, 3.728812E+01
1.169168E+01, 3.731799E+01
1.171426E+01, 3.734737E+01
1.173682E+01, 3.737626E+01
1.175936E+01, 3.740466E+01
1.178187E+01, 3.743257E+01
1.180437E+01, 3.746000E+01
1.182684E+01, 3.748695E+01
1.184928E+01, 3.751341E+01
1.187171E+01, 3.753940E+01
1.189410E+01, 3.756491E+01
1.191648E+01, 3.758994E+01
1.193882E+01, 3.761449E+01
1.196114E+01, 3.763857E+01
1.198344E+01, 3.766218E+01
1.200571E+01, 3.768532E+01
1.202795E+01, 3.770800E+01
1.205016E+01, 3.773020E+01
1.207235E+01, 3.775194E+01
1.209451E+01, 3.777322E+01
1.211664E+01, 3.779404E+01
1.213874E+01, 3.781439E+01
1.216081E+01, 3.783429E+01
1.218285E+01, 3.785373E+01
1.220486E+01, 3.787272E+01
1.222685E+01, 3.789125E+01
1.224880E+01, 3.790933E+01
1.227072E+01, 3.792696E+01
1.229260E+01, 3.794415E+01
1.231446E+01, 3.796089E+01
1.233628E+01, 3.797719E+01
1.235808E+01, 3.799304E+01
1.237983E+01, 3.800845E+01
1.240156E+01, 3.802343E+01
1.242325E+01, 3.803796E+01
1.244491E+01, 3.805206E+01
1.246653E+01, 3.806573E+01
1.248812E+01, 3.807897E+01
1.250968E+01, 3.809178E+01
1.253120E+01, 3.810416E+01
1.255268E+01, 3.811611E+01
1.257413E+01, 3.812765E+01
1.259554E+01, 3.813875E+01
1.261691E+01, 3.814944E+01
1.263825E+01, 3.815971E+01
1.265955E+01, 3.816956E+01
1.268082E+01, 3.817900E+01
1.270204E+01, 3.818803E+01
1.272323E+01, 3.819664E+01
1.274438E+01, 3.820485E+01
1.276549E+01, 3.821265E+01
1.278656E+01, 3.822004E+01
1.280760E+01, 3.822703E+01
1.282859E+01, 3.823362E+01
1.284954E+01, 3.823981E+01
1.287046E+01, 3.824560E+01
1.289133E+01, 3.825100E+01
1.291216E+01, 3.825600E+01
1.293296E+01, 3.826061E+01
1.295371E+01, 3.826483E+01
1.297442E+01, 3.826866E+01
1.299509E+01, 3.827211E+01
1.301571E+01, 3.827517E+01
1.303630E+01, 3.827785E+01
1.305684E+01, 3.828015E+01
1.307734E+01, 3.828207E+01
1.309780E+01, 3.828362E+01
1.311821E+01, 3.828479E+01
1.313858E+01, 3.828559E+01
1.315891E+01, 3.828602E+01
1.317919E+01, 3.828608E+01
1.319943E+01, 3.828577E+01
1.321963E+01, 3.828510E+01
1.323978E+01, 3.828407E+01
1.325989E+01, 3.828268E+01
1.327995E+01, 3.828092E+01
1.329997E+01, 3.827882E+01
1.331994E+01, 3.827635E+01
1.333986E+01, 3.827354E+01
1.335975E+01, 3.827037E+01
1.337958E+01, 3.826685E+01
1.339937E+01, 3.826299E+01
1.341911E+01, 3.825879E+01
1.343881E+01, 3.825424E+01
1.345846E+01, 3.824935E+01
1.347806E+01, 3.824412E+01
1.349762E+01, 3.823856E+01
1.351713E+01, 3.823266E+01
1.353659E+01, 3.822643E+01
1.355601E+01, 3.821987E+01
1.357538E+01, 3.821298E+01
1.359470E+01, 3.820576E+01
1.361397E+01, 3.819822E+01
1.363320E+01, 3.819036E+01
1.365237E+01, 3.818217E+01
1.367150E+01, 3.817367E+01
1.369058E+01, 3.816486E+01
1.370961E+01, 3.815572E+01
1.372860E+01, 3.814628E+01
1.374753E+01, 3.813653E+01
1.376641E+01, 3.812646E+01
1.378525E+01, 3.811610E+01
1.380404E+01, 3.810543E+01
1.382278E+01, 3.809445E+01
1.384147E+01, 3.808318E+01
1.386010E+01, 3.807161E+01
1.387869E+01, 3.805974E+01
1.389723E+01, 3.804758E+01
1.391572E+01, 3.803513E+01
1.393416E+01, 3.802239E+01
1.395255E+01, 3.800936E+01
1.397090E+01, 3.799605E+01
1.398919E+01, 3.798245E+01
1.400743E+01, 3.796857E+01
1.402561E+01, 3.795442E+01
1.404375E+01, 3.793998E+01
1.406184E+01, 3.792528E+01
1.407988E+01, 3.791030E+01
1.409787E+01, 3.789504E+01
1.411581E+01, 3.787952E+01
1.413369E+01, 3.786374E+01
1.415153E+01, 3.784769E+01
1.416931E+01, 3.783138E+01
1.418705E+01, 3.781480E+01
1.420473E+01, 3.779797E+01
1.422236E+01, 3.778088E+01
1.423994E+01, 3.776354E+01
1.425747E+01, 3.774595E+01
1.427495E+01, 3.772811E+01
1.429238E+01, 3.771002E+01
1.430975E+01, 3.769169E+01
1.432708E+01, 3.767311E+01
1.434435E+01, 3.765429E+01
1.436157E+01, 3.763523E+01
1.437874E+01, 3.761594E+01
1.439586E+01, 3.759641E+01
1.441293E+01, 3.757665E+01
1.442995E+01, 3.755666E+01
1.444692E+01, 3.753644E+01
1.446383E+01, 3.751599E+01
1.448069E+01, 3.749532E+01
1.449750E+01, 3.747443E+01
1.451426E+01, 3.745332E+01
1.453097E+01, 3.743199E+01
1.454763E+01, 3.741045E+01
1.456424E+01, 3.738869E+01
1.458079E+01, 3.736672E+01
1.459729E+01, 3.734454E+01
1.461375E+01, 3.732216E+01
1.463015E+01, 3.729957E+01
1.464650E+01, 3.727678E+01
1.466280E+01, 3.725379E+01
1.467904E+01, 3.723060E+01
1.469524E+01, 3.720721E+01
1.471138E+01, 3.718363E+01
1.472748E+01, 3.715986E+01
1.474352E+01, 3.713590E+01
1.475951E+01, 3.711175E+01
1.477545E+01, 3.708741E+01
1.479134E+01, 3.706290E+01
1.480718E+01, 3.703820E+01
1.482296E+01, 3.701332E+01
1.483870E+01, 3.698827E+01
1.485439E+01, 3.696304E+01
1.487002E+01, 3.693764E+01
1.488561E+01, 3.691207E+01
1.490114E+01, 3.688633E+01
1.491662E+01, 3.686043E+01
1.493206E+01, 3.683436E+01
1.494744E+01, 3.680813E+01
1.496277E+01, 3.678174E+01
1.497805E+01, 3.675520E+01
1.499328E+01, 3.672850E+01
1.500846E+01, 3.670164E+01
1.502359E+01, 3.667464E+01
1.503868E+01, 3.664749E+01
1.505371E+01, 3.662019E+01
1.506869E+01, 3.659274E+01
1.508362E+01, 3.656516E+01
1.509850E+01, 3.653743E+01
1.511333E+01, 3.650957E+01
1.512812E+01, 3.648157E+01
1.514285E+01, 3.645344E+01
1.515753E+01, 3.642518E+01
1.517217E+01, 3.639679E+01
1.518675E+01, 3.636827E+01
1.520129E+01, 3.633963E+01
1.521578E+01, 3.631086E+01
1.523022E+01, 3.628197E+01
1.524461E+01, 3.625297E+01
1.525895E+01, 3.622385E+01
1.527324E+01, 3.619461E+01
1.528748E+01, 3.616526E+01
1.530168E+01, 3.613581E+01
1.531583E+01, 3.610624E+01
1.532992E+01, 3.607657E+01
1.534398E+01, 3.604680E+01
1.535798E+01, 3.601692E+01
1.537193E+01, 3.598695E+01
1.538584E+01, 3.595688E+01
1.539970E+01, 3.592671E+01
1.541351E+01, 3.589646E+01
1.542728E+01, 3.586611E+01
1.544100E+01, 3.583567E+01
1.545467E+01, 3.580515E+01
1.546829E+01, 3.577454E+01
1.548187E+01, 3.574385E+01
1.549539E+01, 3.571308E+01
1.550888E+01, 3.568223E+01
1.552231E+01, 3.565130E+01
1.553570E+01, 3.562030E+01
1.554905E+01, 3.558923E+01
1.556234E+01, 3.555809E+01
1.557559E+01, 3.552689E+01
1.558880E+01, 3.549561E+01
1.560196E+01, 3.546428E+01
1.561507E+01, 3.543288E+01
1.562813E+01, 3.540142E+01
1.564116E+01, 3.536990E+01
1.565413E+01, 3.533833E+01
1.566706E+01, 3.530671E+01
1.567995E+01, 3.527503E+01
1.569278E+01, 3.524331E+01
1.570558E+01, 3.521154E+01
1.571833E+01, 3.517972E+01
1.573103E+01, 3.514786E+01
1.574369E+01, 3.511596E+01
1.575631E+01, 3.508402E+01
1.576888E+01, 3.505204E+01
1.578140E+01, 3.502002E+01
1.579388E+01, 3.498798E+01
1.580632E+01, 3.495590E+01
1.581871E+01, 3.492379E+01
1.583106E+01, 3.489165E+01
1.584337E+01, 3.485949E+01
1.585563E+01, 3.482730E+01
1.586785E+01, 3.479510E+01
1.588002E+01, 3.476287E+01
1.589215E+01, 3.473062E+01
1.590423E+01, 3.469836E+01
1.591628E+01, 3.466608E+01
1.592828E+01, 3.463379E+01
1.594023E+01, 3.460149E+01
1.595214E+01, 3.456919E+01
1.596401E+01, 3.453687E+01
1.597584E+01, 3.450455E+01
1.598762E+01, 3.447222E+01
1.599936E+01, 3.443990E+01
1.601106E+01, 3.440757E+01
1.602271E+01, 3.437525E+01
1.603432E+01, 3.434293E+01
1.604589E+01, 3.431061E+01
1.605742E+01, 3.427831E+01
1.606890E+01, 3.424601E+01
1.608034E+01, 3.421372E+01
1.609174E+01, 3.418144E+01
1.610310E+01, 3.414918E+01
1.611441E+01, 3.411693E+01
1.612568E+01, 3.408470E+01
1.613691E+01, 3.405249E+01
1.614809E+01, 3.402030E+01
1.615924E+01, 3.398814E+01
1.617034E+01, 3.395599E+01
1.618139E+01, 3.392387E+01
1.619241E+01, 3.389178E+01
1.620338E+01, 3.385972E+01
1.621432E+01, 3.382768E+01
1.622520E+01, 3.379568E+01
1.623605E+01, 3.376371E+01
1.624686E+01, 3.373178E+01
1.625762E+01, 3.369988E+01
1.626834E+01, 3.366802E+01
1.627901E+01, 3.363620E+01
1.628965E+01, 3.360441E+01
1.630024E+01, 3.357267E+01
1.631079E+01, 3.354097E+01
1.632130E+01, 3.350932E+01
1.633176E+01, 3.347771E+01
1.634219E+01, 3.344615E+01
1.635257E+01, 3.341464E+01
1.636290E+01, 3.338318E+01
1.637320E+01, 3.335177E+01
1.638345E+01, 3.332041E+01
1.639366E+01, 3.328910E+01
1.640382E+01, 3.325785E+01
1.641395E+01, 3.322666E+01
1.642403E+01, 3.319552E+01
1.643406E+01, 3.316444E+01
1.644406E+01, 3.313342E+01
1.645401E+01, 3.310246E+01
1.646392E+01, 3.307156E+01
1.647378E+01, 3.304073E+01
1.648360E+01, 3.300996E+01
1.649338E+01, 3.297925E+01
1.650311E+01, 3.294862E+01
1.651280E+01, 3.291804E+01
1.652245E+01, 3.288754E+01
1.653205E+01, 3.285711E+01
1.654161E+01, 3.282674E+01
1.655112E+01, 3.279645E+01
1.656059E+01, 3.276623E+01
1.657002E+01, 3.273608E+01
1.657940E+01, 3.270601E+01
1.658873E+01, 3.267601E+01
1.659803E+01, 3.264609E+01
1.660727E+01, 3.261625E+01
1.661648E+01, 3.258648E+01
1.662563E+01, 3.255679E+01
1.663475E+01, 3.252718E+01
1.664381E+01, 3.249765E+01
1.665284E+01, 3.246820E+01
1.666181E+01, 3.243883E+01
1.667075E+01, 3.240955E+01
1.667963E+01, 3.238035E+01
1.668847E+01, 3.235123E+01
1.669727E+01, 3.232220E+01
1.670602E+01, 3.229325E+01
1.671472E+01, 3.226439E+01
1.672338E+01, 3.223561E+01
1.673199E+01, 3.220692E+01
1.674056E+01, 3.217832E+01
1.674907E+01, 3.214981E+01
1.675755E+01, 3.212139E+01
1.676598E+01, 3.209306E+01
1.677436E+01, 3.206482E+01
1.678269E+01, 3.203667E+01
1.679098E+01, 3.200861E+01
1.679922E+01, 3.198064E+01
1.680742E+01, 3.195277E+01
1.681556E+01, 3.192499E+01
1.682367E+01, 3.189731E+01
1.683172E+01, 3.186972E+01
1.683973E+01, 3.184222E+01
1.684769E+01, 3.181482E+01
1.685561E+01, 3.178751E+01
1.686348E+01, 3.176031E+01
1.687130E+01, 3.173320E+01
1.687908E+01, 3.170618E+01
1.688681E+01, 3.167927E+01
1.689449E+01, 3.165245E+01
1.690213E+01, 3.162573E+01
1.690972E+01, 3.159912E+01
1.691727E+01, 3.157260E+01
1.692477E+01, 3.154618E+01
1.693222E+01, 3.151987E+01
1.693963E+01, 3.149365E+01
1.694699E+01, 3.146754E+01
1.695431E+01, 3.144153E+01
1.696158E+01, 3.141563E+01
1.696881E+01, 3.138982E+01
1.697599E+01, 3.136412E+01
1.698312E+01, 3.133853E+01
1.699022E+01, 3.131304E+01
1.699726E+01, 3.128766E+01
1.700427E+01, 3.126238E+01
1.701123E+01, 3.123721E+01
1.701815E+01, 3.121215E+01
1.702502E+01, 3.118719E+01
1.703185E+01, 3.116234E+01
1.703864E+01, 3.113760E+01
1.704539E+01, 3.111297E+01
1.705209E+01, 3.108845E+01
1.705876E+01, 3.106404E+01
1.706538E+01, 3.103975E+01
1.707196E+01, 3.101556E+01
1.707850E+01, 3.099148E+01
1.708500E+01, 3.096752E+01
1.709146E+01, 3.094368E+01
1.709789E+01, 3.091994E+01
1.710427E+01, 3.089632E+01
1.711062E+01, 3.087282E+01
1.711693E+01, 3.084943E+01
1.712320E+01, 3.082616E+01
1.712944E+01, 3.080301E+01
1.713564E+01, 3.077998E+01
1.714181E+01, 3.075706E+01
1.714794E+01, 3.073427E+01
1.715404E+01, 3.071159E+01
1.716010E+01, 3.068904E+01
1.716613E+01, 3.066661E+01
1.717213E+01, 3.064431E+01
1.717810E+01, 3.062212E+01
1.718404E+01, 3.060007E+01
1.718994E+01, 3.057814E+01
1.719582E+01, 3.055633E+01
1.720167E+01, 3.053465E+01
1.720750E+01, 3.051311E+01
1.721329E+01, 3.049169E+01
1.721906E+01, 3.047040E+01
1.722480E+01, 3.044925E+01
1.723052E+01, 3.042823E+01
1.723622E+01, 3.040734E+01
1.724189E+01, 3.038659E+01
1.724754E+01, 3.036597E+01
1.725317E+01, 3.034549E+01
1.725878E+01, 3.032515E+01
1.726437E+01, 3.030495E+01
1.726994E+01, 3.028489E+01
1.727549E+01, 3.026497E+01
1.728103E+01, 3.024520E+01
1.728655E+01, 3.022557E+01
1.729205E+01, 3.020608E+01
1.729754E+01, 3.018675E+01
1.730302E+01, 3.016756E+01
1.730848E+01, 3.014852E+01
1.731393E+01, 3.012964E+01
1.731937E+01, 3.011090E+01
1.732481E+01, 3.009232E+01
1.733023E+01, 3.007390E+01
1.733564E+01, 3.005563E+01
1.734105E+01, 3.003752E+01
1.734646E+01, 3.001958E+01
1.735185E+01, 3.000179E+01
1.735724E+01, 2.998416E+01
1.736263E+01, 2.996670E+01
1.736802E+01, 2.994941E+01
1.737341E+01, 2.993228E+01
1.737879E+01, 2.991533E+01
1.738417E+01, 2.989854E+01
1.738956E+01, 2.988193E+01
1.739495E+01, 2.986549E+01
1.740034E+01, 2.984922E+01
1.740573E+01, 2.983313E+01
1.741113E+01, 2.981722E+01
1.741654E+01, 2.980150E+01
1.742195E+01, 2.978595E+01
1.742736E+01, 2.977059E+01
1.743279E+01, 2.975541E+01
1.743822E+01, 2.974042E+01
1.744366E+01, 2.972562E+01
1.744912E+01, 2.971100E+01
1.745458E+01, 2.969658E+01
1.746005E+01, 2.968236E+01
1.746554E+01, 2.966833E+01
1.747104E+01, 2.965449E+01
1.747656E+01, 2.964086E+01
1.748208E+01, 2.962742E+01
1.748763E+01, 2.961419E+01
1.749318E+01, 2.960116E+01
1.749876E+01, 2.958834E+01
1.750435E+01, 2.957572E+01
1.750996E+01, 2.956331E+01
1.751558E+01, 2.955112E+01
1.752122E+01, 2.953913E+01
1.752688E+01, 2.952736E+01
1.753256E+01, 2.951580E+01
1.753826E+01, 2.950446E+01
1.754398E+01, 2.949334E+01
1.754972E+01, 2.948244E+01
1.755548E+01, 2.947176E+01
1.756126E+01, 2.946130E+01
1.756706E+01, 2.945107E+01
1.757289E+01, 2.944106E+01
1.757873E+01, 2.943128E+01
1.758459E+01, 2.942173E+01
1.759048E+01, 2.941242E+01
1.759639E+01, 2.940333E+01
1.760232E+01, 2.939447E+01
1.760827E+01, 2.938586E+01
1.761425E+01, 2.937747E+01
1.762024E+01, 2.936933E+01
1.762626E+01, 2.936142E+01
1.763230E+01, 2.935376E+01
1.763837E+01, 2.934633E+01
1.764445E+01, 2.933915E+01
1.765056E+01, 2.933222E+01
1.765668E+01, 2.932553E+01
1.766283E+01, 2.931908E+01
1.766900E+01, 2.931288E+01
1.767519E+01, 2.930693E+01
1.768140E+01, 2.930124E+01
1.768763E+01, 2.929579E+01
1.769388E+01, 2.929059E+01
1.770015E+01, 2.928565E+01
1.770644E+01, 2.928096E+01
1.771275E+01, 2.927653E+01
1.771907E+01, 2.927235E+01
1.772542E+01, 2.926843E+01
1.773178E+01, 2.926477E+01
1.773815E+01, 2.926137E+01
1.774455E+01, 2.925823E+01
1.775096E+01, 2.925534E+01
1.775738E+01, 2.925272E+01
1.776382E+01, 2.925036E+01
1.777027E+01, 2.924826E+01
1.777673E+01, 2.924643E+01
1.778321E+01, 2.924486E+01
1.778969E+01, 2.924355E+01
1.779619E+01, 2.924251E+01
1.780270E+01, 2.924174E+01
1.780921E+01, 2.924123E+01
1.781574E+01, 2.924099E+01
1.782227E+01, 2.924101E+01
1.782881E+01, 2.924131E+01
1.783535E+01, 2.924187E+01
1.784190E+01, 2.924270E+01
1.784845E+01, 2.924380E+01
1.785500E+01, 2.924517E+01
1.786156E+01, 2.924680E+01
1.786812E+01, 2.924871E+01
1.787467E+01, 2.925089E+01
1.788123E+01, 2.925334E+01
1.788779E+01, 2.925606E+01
1.789434E+01, 2.925905E+01
1.790088E+01, 2.926231E+01
1.790743E+01, 2.926584E+01
1.791396E+01, 2.926964E+01
1.792049E+01, 2.927372E+01
1.792701E+01, 2.927806E+01
1.793352E+01, 2.928268E+01
1.794003E+01, 2.928757E+01
1.794651E+01, 2.929273E+01
1.795299E+01, 2.929816E+01
1.795946E+01, 2.930386E+01
1.796591E+01, 2.930984E+01
1.797234E+01, 2.931608E+01
1.797876E+01, 2.932260E+01
1.798516E+01, 2.932939E+01
1.799154E+01, 2.933645E+01
1.799790E+01, 2.934378E+01
1.800424E+01, 2.935138E+01
1.801055E+01, 2.935925E+01
1.801685E+01, 2.936739E+01
1.802312E+01, 2.937581E+01
1.802936E+01, 2.938449E+01
1.803558E+01, 2.939344E+01
1.804177E+01, 2.940267E+01
1.804793E+01, 2.941216E+01
1.805406E+01, 2.942192E+01
1.806017E+01, 2.943195E+01
1.806624E+01, 2.944225E+01
1.807227E+01, 2.945282E+01
1.807828E+01, 2.946366E+01
1.808425E+01, 2.947476E+01
1.809018E+01, 2.948613E+01
1.809608E+01, 2.949777E+01
1.810194E+01, 2.950968E+01
1.810776E+01, 2.952185E+01
1.811354E+01, 2.953429E+01
1.811928E+01, 2.954700E+01
1.812499E+01, 2.955997E+01
1.813064E+01, 2.957321E+01
1.813626E+01, 2.958671E+01
1.814183E+01, 2.960047E+01
1.814736E+01, 2.961451E+01
1.815284E+01, 2.962880E+01
1.815827E+01, 2.964336E+01
1.816366E+01, 2.965818E+01
1.816900E+01, 2.967327E+01
1.817429E+01, 2.968862E+01
1.817953E+01, 2.970423E+01
1.818472E+01, 2.972010E+01
1.818986E+01, 2.973623E+01
1.819495E+01, 2.975263E+01
1.819999E+01, 2.976928E+01
1.820497E+01, 2.978620E+01
1.820990E+01, 2.980338E+01
1.821477E+01, 2.982082E+01
1.821959E+01, 2.983851E+01
1.822436E+01, 2.985647E+01
1.822906E+01, 2.987468E+01
1.823371E+01, 2.989315E+01
1.823831E+01, 2.991188E+01
1.824284E+01, 2.993087E+01
1.824732E+01, 2.995012E+01
1.825173E+01, 2.996962E+01
1.825609E+01, 2.998938E+01
1.826039E+01, 3.000940E+01
1.826462E+01, 3.002967E+01
1.826880E+01, 3.005019E+01
1.827291E+01, 3.007097E+01
1.827696E+01, 3.009201E+01
1.828095E+01, 3.011330E+01
1.828488E+01, 3.013485E+01
1.828874E+01, 3.015665E+01
1.829254E+01, 3.017870E+01
1.829628E+01, 3.020100E+01
1.829995E+01, 3.022356E+01
1.830355E+01, 3.024637E+01
1.830710E+01, 3.026943E+01
1.831057E+01, 3.029274E+01
1.831398E+01, 3.031631E+01
1.831733E+01, 3.034012E+01
1.832061E+01, 3.036419E+01
1.832382E+01, 3.038850E+01
1.832697E+01, 3.041307E+01
1.833005E+01, 3.043788E+01
1.833306E+01, 3.046295E+01
1.833600E+01, 3.048826E+01
1.833888E+01, 3.051382E+01
1.834169E+01, 3.053963E+01
1.834443E+01, 3.056568E+01
1.834711E+01, 3.059198E+01
1.834971E+01, 3.061853E+01
1.835225E+01, 3.064533E+01
1.835472E+01, 3.067237E+01
1.835712E+01, 3.069965E+01
1.835945E+01, 3.072718E+01
1.836171E+01, 3.075496E+01
1.836391E+01, 3.078297E+01
1.836603E+01, 3.081124E+01
1.836808E+01, 3.083974E+01
1.837007E+01, 3.086849E+01
1.837199E+01, 3.089748E+01
1.837383E+01, 3.092671E+01
1.837561E+01, 3.095618E+01
1.837732E+01, 3.098590E+01
1.837896E+01, 3.101585E+01
1.838052E+01, 3.104605E+01
1.838202E+01, 3.107648E+01
1.838345E+01, 3.110715E+01
1.838481E+01, 3.113806E+01
1.838610E+01, 3.116921E+01
1.838731E+01, 3.120060E+01
1.838846E+01, 3.123222E+01
1.838954E+01, 3.126408E+01
1.839054E+01, 3.129617E+01
1.839148E+01, 3.132850E+01
1.839235E+01, 3.136106E+01
1.839314E+01, 3.139386E+01
1.839387E+01, 3.142689E+01
1.839452E+01, 3.146016E+01
1.839511E+01, 3.149365E+01
1.839562E+01, 3.152738E+01
1.839606E+01, 3.156133E+01
1.839644E+01, 3.159552E+01
1.839674E+01, 3.162994E+01
1.839697E+01, 3.166458E+01
1.839713E+01, 3.169945E+01
1.839722E+01, 3.173455E+01
1.839724E+01, 3.176988E+01
1.839718E+01, 3.180543E+01
1.839706E+01, 3.184121E+01
1.839687E+01, 3.187721E+01
1.839660E+01, 3.191343E+01
1.839626E+01, 3.194988E+01
1.839586E+01, 3.198655E+01
1.839538E+01, 3.202344E+01
1.839483E+01, 3.206055E+01
1.839420E+01, 3.209788E+01
1.839351E+01, 3.213543E+01
1.839275E+01, 3.217319E+01
1.839191E+01, 3.221118E+01
1.839100E+01, 3.224937E+01
1.839002E+01, 3.228779E+01
1.838897E+01, 3.232641E+01
1.838785E+01, 3.236525E+01
1.838666E+01, 3.240431E+01
1.838539E+01, 3.244357E+01
1.838405E+01, 3.248304E+01
1.838264E+01, 3.252272E+01
1.838116E+01, 3.256261E+01
1.837960E+01, 3.260271E+01
1.837797E+01, 3.264301E+01
1.837627E+01, 3.268352E+01
1.837450E+01, 3.272423E+01
1.837266E+01, 3.276515E+01
1.837074E+01, 3.280626E+01
1.836875E+01, 3.284758E+01
1.836668E+01, 3.288909E+01
1.836455E+01, 3.293081E+01
1.836234E+01, 3.297272E+01
1.836005E+01, 3.301482E+01
1.835770E+01, 3.305712E+01
1.835527E+01, 3.309961E+01
1.835276E+01, 3.314230E+01
1.835019E+01, 3.318517E+01
1.834754E+01, 3.322824E+01
1.834481E+01, 3.327149E+01
1.834201E+01, 3.331493E+01
1.833914E+01, 3.335855E+01
1.833619E+01, 3.340236E+01
1.833317E+01, 3.344635E+01
1.833007E+01, 3.349052E+01
1.832690E+01, 3.353487E+01
1.832365E+01, 3.357940E+01
1.832033E+01, 3.362411E+01
1.831693E+01, 3.366899E+01
1.831345E+01, 3.371405E+01
1.830991E+01, 3.375928E+01
1.830628E+01, 3.380468E+01
1.830258E+01, 3.385024E+01
1.829881E+01, 3.389598E+01
1.829495E+01, 3.394188E+01
1.829102E+01, 3.398795E+01
1.828702E+01, 3.403418E+01
1.828294E+01, 3.408057E+01
1.827878E+01, 3.412712E+01
1.827454E+01, 3.417383E+01
1.827023E+01, 3.422069E+01
1.826584E+01, 3.426771E+01
1.826137E+01, 3.431489E+01
1.825683E+01, 3.436221E+01
1.825220E+01, 3.440968E+01
1.824750E+01, 3.445730E+01
1.824272E+01, 3.450507E+01
1.823787E+01, 3.455298E+01
1.823293E+01, 3.460103E+01
1.822792E+01, 3.464922E+01
1.822282E+01, 3.469755E+01
1.821765E+01, 3.474601E+01
1.821240E+01, 3.479461E+01
1.820707E+01, 3.484335E+01
1.820166E+01, 3.489221E+01
1.819617E+01, 3.494120E+01
1.819060E+01, 3.499032E+01
1.818495E+01, 3.503956E+01
1.817922E+01, 3.508893E+01
1.817341E+01, 3.513841E+01
1.816752E+01, 3.518802E+01
1.816155E+01, 3.523774E+01
1.815550E+01, 3.528757E+01
1.814937E+01, 3.533752E+01
1.814315E+01, 3.538757E+01
1.813686E+01, 3.543773E+01
1.813048E+01, 3.548800E+01
1.812402E+01, 3.553837E+01
1.811748E+01, 3.558884E+01
1.811086E+01, 3.563941E+01
1.810415E+01, 3.569008E+01
1.809737E+01, 3.574084E+01
1.809050E+01, 3.579169E+01
1.808355E+01, 3.584263E+01
1.807651E+01, 3.589365E+01
1.806939E+01, 3.594476E+01
1.806219E+01, 3.599595E+01
1.805491E+01, 3.604723E+01
1.804754E+01, 3.609857E+01
1.804009E+01, 3.615000E+01
1.803256E+01, 3.620149E+01
1.802494E+01, 3.625305E+01
1.801724E+01, 3.630468E+01
1.800945E+01, 3.635637E+01
1.800158E+01, 3.640813E+01
1.799363E+01, 3.645994E+01
1.798559E+01, 3.651181E+01
1.797746E+01, 3.656373E+01
1.796925E+01, 3.661571E+01
1.796096E+01, 3.666773E+01
1.795258E+01, 3.671979E+01
1.794412E+01, 3.677190E+01
1.793557E+01, 3.682405E+01
1.792693E+01, 3.687623E+01
1.791821E+01, 3.692845E+01
1.790940E+01, 3.698070E+01
1.790051E+01, 3.703297E+01
1.789153E+01, 3.708527E+01
1.788247E+01, 3.713759E+01
1.787332E+01, 3.718994E+01
1.786408E+01, 3.724229E+01
1.785476E+01, 3.729466E+01
1.784535E+01, 3.734704E+01
1.783585E+01, 3.739943E+01
1.782627E+01, 3.745182E+01
1.781660E+01, 3.750421E+01
1.780684E+01, 3.755659E+01
1.779700E+01, 3.760897E+01
1.778707E+01, 3.766134E+01
1.777705E+01, 3.771370E+01
1.776694E+01, 3.776604E+01
1.775675E+01, 3.781837E+01
1.774647E+01, 3.787067E+01
1.773610E+01, 3.792294E+01
1.772564E+01, 3.797519E+01
1.771510E+01, 3.802740E+01
1.770447E+01, 3.807958E+01
1.769375E+01, 3.813172E+01
1.768294E+01, 3.818381E+01
1.767204E+01, 3.823586E+01
1.766106E+01, 3.828785E+01
1.764999E+01, 3.833980E+01
1.763883E+01, 3.839168E+01
1.762758E+01, 3.844351E+01
1.761624E+01, 3.849527E+01
1.760482E+01, 3.854696E+01
1.759330E+01, 3.859858E+01
1.758170E+01, 3.865012E+01
1.757001E+01, 3.870159E+01
1.755823E+01, 3.875297E+01
1.754636E+01, 3.880426E+01
1.753440E+01, 3.885547E+01
1.752236E+01, 3.890657E+01
1.751022E+01, 3.895758E+01
1.749800E+01, 3.900849E+01
1.748569E+01, 3.905929E+01
1.747328E+01, 3.910998E+01
1.746079E+01, 3.916055E+01
1.744821E+01, 3.921101E+01
1.743555E+01, 3.926135E+01
1.742279E+01, 3.931155E+01
1.740994E+01, 3.936163E+01
1.739701E+01, 3.941157E+01
1.738398E+01, 3.946137E+01
1.737087E+01, 3.951103E+01
1.735766E+01, 3.956055E+01
1.734437E+01, 3.960991E+01
1.733099E+01, 3.965911E+01
1.731752E+01, 3.970816E+01
1.730396E+01, 3.975704E+01
1.729031E+01, 3.980575E+01
1.727658E+01, 3.985429E+01
1.726275E+01, 3.990265E+01
1.724883E+01, 3.995083E+01
1.723483E+01, 3.999882E+01
1.722074E+01, 4.004663E+01
1.720655E+01, 4.009423E+01
1.719228E+01, 4.014164E+01
1.717792E+01, 4.018885E+01
1.716347E+01, 4.023584E+01
1.714893E+01, 4.028263E+01
1.713430E+01, 4.032919E+01
1.711959E+01, 4.037554E+01
1.710478E+01, 4.042165E+01
1.708989E+01, 4.046754E+01
1.707491E+01, 4.051319E+01
1.705983E+01, 4.055860E+01
1.704467E+01, 4.060376E+01
1.702943E+01, 4.064868E+01
1.701409E+01, 4.069334E+01
1.699866E+01, 4.073774E+01
1.698315E+01, 4.078188E+01
1.696755E+01, 4.082574E+01
1.695186E+01, 4.086934E+01
1.693608E+01, 4.091265E+01
1.692021E+01, 4.095568E+01
1.690426E+01, 4.099843E+01
1.688821E+01, 4.104088E+01
1.687208E+01, 4.108303E+01
1.685586E+01, 4.112489E+01
1.683956E+01, 4.116643E+01
1.682316E+01, 4.120766E+01
1.680668E+01, 4.124857E+01
1.679011E+01, 4.128917E+01
1.677345E+01, 4.132943E+01
1.675671E+01, 4.136936E+01
1.673988E+01, 4.140896E+01
1.672296E+01, 4.144821E+01
1.670595E+01, 4.148712E+01
1.668886E+01, 4.152567E+01
1.667168E+01, 4.156387E+01
1.665442E+01, 4.160170E+01
1.663706E+01, 4.163917E+01
1.661963E+01, 4.167626E+01
1.660210E+01, 4.171298E+01
1.658449E+01, 4.174932E+01
1.656679E+01, 4.178526E+01
1.654901E+01, 4.182082E+01
1.653114E+01, 4.185597E+01
1.651319E+01, 4.189073E+01
1.649515E+01, 4.192507E+01
1.647702E+01, 4.195901E+01
1.645881E+01, 4.199252E+01
1.644052E+01, 4.202561E+01
1.642214E+01, 4.205827E+01
1.640367E+01, 4.209050E+01
1.638513E+01, 4.212229E+01
1.636649E+01, 4.215364E+01
1.634778E+01, 4.218453E+01
1.632898E+01, 4.221497E+01
1.631009E+01, 4.224495E+01
1.629112E+01, 4.227447E+01
1.627207E+01, 4.230351E+01
1.625294E+01, 4.233208E+01
1.623372E+01, 4.236017E+01
1.621442E+01, 4.238777E+01
1.619504E+01, 4.241488E+01
1.617557E+01, 4.244149E+01
1.615603E+01, 4.246760E+01
1.613640E+01, 4.249321E+01
1.611669E+01, 4.251830E+01
1.609690E+01, 4.254287E+01
1.607703E+01, 4.256691E+01
1.605707E+01, 4.259043E+01
1.603704E+01, 4.261342E+01
1.601693E+01, 4.263586E+01
1.599673E+01, 4.265776E+01
1.597646E+01, 4.267911E+01
1.595611E+01, 4.269990E+01
1.593568E+01, 4.272013E+01
1.591517E+01, 4.273979E+01
1.589458E+01, 4.275888E+01
1.587391E+01, 4.277740E+01
1.585317E+01, 4.279532E+01
1.583235E+01, 4.281266E+01
1.581145E+01, 4.282941E+01
1.579047E+01, 4.284555E+01
1.576942E+01, 4.286109E+01
1.574829E+01, 4.287602E+01
1.572709E+01, 4.289032E+01
1.570581E+01, 4.290401E+01
1.568445E+01, 4.291707E+01
1.566302E+01, 4.292949E+01
1.564152E+01, 4.294127E+01
1.561994E+01, 4.295241E+01
1.559829E+01, 4.296290E+01
1.557657E+01, 4.297272E+01
1.555477E+01, 4.298189E+01
1.553290E+01, 4.299038E+01
1.551096E+01, 4.299820E+01
1.548895E+01, 4.300534E+01
1.546687E+01, 4.301179E+01
1.544472E+01, 4.301755E+01
1.542249E+01, 4.302261E+01
1.540020E+01, 4.302697E+01
1.537784E+01, 4.303061E+01
1.535542E+01, 4.303354E+01
1.533292E+01, 4.303574E+01
1.531036E+01, 4.303721E+01
1.528773E+01, 4.303795E+01
1.526503E+01, 4.303794E+01
1.524227E+01, 4.303719E+01
1.521944E+01, 4.303568E+01
1.519655E+01, 4.303341E+01
1.517360E+01, 4.303037E+01
1.515058E+01, 4.302656E+01
1.512750E+01, 4.302197E+01
1.510436E+01, 4.301659E+01
1.508116E+01, 4.301041E+01
1.505790E+01, 4.300343E+01
1.503457E+01, 4.299565E+01
1.501119E+01, 4.298705E+01
1.498775E+01, 4.297763E+01
1.496425E+01, 4.296738E+01
1.494070E+01, 4.295630E+01
1.491709E+01, 4.294437E+01
1.489342E+01, 4.293160E+01
1.486970E+01, 4.291796E+01
1.484592E+01, 4.290347E+01
1.482210E+01, 4.288810E+01
1.479822E+01, 4.287186E+01
1.477428E+01, 4.285473E+01
1.475030E+01, 4.283670E+01
1.472627E+01, 4.281778E+01
1.470219E+01, 4.279794E+01
1.467806E+01, 4.277720E+01
1.465389E+01, 4.275552E+01
1.462967E+01, 4.273292E+01
1.460540E+01, 4.270938E+01
1.458109E+01, 4.268489E+01
1.455674E+01, 4.265944E+01
1.453234E+01, 4.263303E+01
1.450791E+01, 4.260565E+01
1.448343E+01, 4.257729E+01
1.445892E+01, 4.254795E+01
1.443436E+01, 4.251761E+01
1.440977E+01, 4.248626E+01
1.438515E+01, 4.245390E+01
1.436049E+01, 4.242052E+01
1.433580E+01, 4.238611E+01
1.431107E+01, 4.235066E+01
1.428632E+01, 4.231417E+01
1.426153E+01, 4.227662E+01
1.423672E+01, 4.223800E+01
1.421187E+01, 4.219832E+01
1.418701E+01, 4.215755E+01
1.416212E+01, 4.211568E+01
1.413720E+01, 4.207272E+01
1.411226E+01, 4.202865E+01
1.408731E+01, 4.198346E+01
1.406233E+01, 4.193714E+01
1.403734E+01, 4.188969E+01
1.401232E+01, 4.184109E+01
1.398730E+01, 4.179133E+01
1.396226E+01, 4.174041E+01
1.393721E+01, 4.168831E+01
1.391215E+01, 4.163503E+01
1.388708E+01, 4.158055E+01
1.386200E+01, 4.152487E+01
1.383692E+01, 4.146798E+01
1.381183E+01, 4.140987E+01
1.378674E+01, 4.135052E+01
1.376166E+01, 4.128993E+01
1.373657E+01, 4.122809E+01
1.371148E+01, 4.116498E+01
1.368640E+01, 4.110061E+01
1.366133E+01, 4.103495E+01
1.363626E+01, 4.096800E+01
1.361120E+01, 4.089975E+01
1.358616E+01, 4.083019E+01
1.356113E+01, 4.075930E+01
1.353612E+01, 4.068709E+01
1.351112E+01, 4.061353E+01
1.348614E+01, 4.053863E+01
1.346119E+01, 4.046236E+01
1.343625E+01, 4.038472E+01
1.341135E+01, 4.030570E+01
1.338647E+01, 4.022529E+01
1.336162E+01, 4.014348E+01
1.333680E+01, 4.006025E+01
1.331202E+01, 3.997561E+01
1.328728E+01, 3.988954E+01
1.326257E+01, 3.980203E+01
1.323790E+01, 3.971307E+01
1.321328E+01, 3.962265E+01
1.318870E+01, 3.953076E+01
1.316417E+01, 3.943740E+01
1.313969E+01, 3.934254E+01
1.311527E+01, 3.924619E+01
1.309089E+01, 3.914834E+01
1.306658E+01, 3.904896E+01
1.304233E+01, 3.894807E+01
1.301813E+01, 3.884564E+01
1.299401E+01, 3.874167E+01
1.296995E+01, 3.863615E+01
1.294596E+01, 3.852907E+01
1.292204E+01, 3.842042E+01
1.289820E+01, 3.831020E+01
1.287444E+01, 3.819839E+01
1.285076E+01, 3.808499E+01
1.282716E+01, 3.796999E+01
1.280365E+01, 3.785338E+01
1.278022E+01, 3.773516E+01
1.275689E+01, 3.761531E+01
1.273366E+01, 3.749383E+01
1.271052E+01, 3.737072E+01
1.268748E+01, 3.724596E+01
1.266455E+01, 3.711955E+01
1.264172E+01, 3.699148E+01
1.261900E+01, 3.686175E+01
1.259640E+01, 3.673035E+01
1.257391E+01, 3.659728E+01
1.255154E+01, 3.646252E+01
1.252929E+01, 3.632608E+01
1.250716E+01, 3.618795E+01
1.248516E+01, 3.604813E+01
1.246330E+01, 3.590660E+01
1.244157E+01, 3.576337E+01
1.241997E+01, 3.561844E+01
1.239852E+01, 3.547179E+01
1.237721E+01, 3.532343E+01
1.235605E+01, 3.517335E+01
1.233503E+01, 3.502155E+01
1.231417E+01, 3.486803E+01
1.229347E+01, 3.471279E+01
1.227293E+01, 3.455582E+01
1.225255E+01, 3.439712E+01
1.223234E+01, 3.423670E+01
1.221230E+01, 3.407455E+01
1.219244E+01, 3.391068E+01
1.217275E+01, 3.374507E+01
1.215324E+01, 3.357774E+01
1.213391E+01, 3.340869E+01
1.211477E+01, 3.323791E+01
1.209583E+01, 3.306541E+01
1.207708E+01, 3.289120E+01
1.205852E+01, 3.271526E+01
1.204017E+01, 3.253762E+01
1.202202E+01, 3.235826E+01
1.200408E+01, 3.217720E+01
1.198635E+01, 3.199444E+01
1.196884E+01, 3.180999E+01
1.195154E+01, 3.162385E+01
1.193447E+01, 3.143603E+01
1.191762E+01, 3.124653E+01
1.190101E+01, 3.105536E+01
1.188462E+01, 3.086253E+01
1.186847E+01, 3.066805E+01
1.185256E+01, 3.047192E+01
1.183690E+01, 3.027416E+01
1.182148E+01, 3.007478E+01
1.180631E+01, 2.987378E+01
1.179139E+01, 2.967117E+01
1.177673E+01, 2.946698E+01
1.176233E+01, 2.926120E+01
1.174819E+01, 2.905386E+01
1.173432E+01, 2.884496E+01
1.172072E+01, 2.863451E+01
1.170740E+01, 2.842254E+01
1.169435E+01, 2.820906E+01
1.168158E+01, 2.799408E+01
1.166909E+01, 2.777762E+01
1.165689E+01, 2.755969E+01
1.164498E+01, 2.734031E+01
1.163337E+01, 2.711950E+01
1.162205E+01, 2.689728E+01
1.161103E+01, 2.667366E+01
1.160031E+01, 2.644867E+01
1.158989E+01, 2.622232E+01
1.157979E+01, 2.599463E+01
1.156999E+01, 2.576562E+01
1.156051E+01, 2.553533E+01
1.155135E+01, 2.530375E+01
1.154251E+01, 2.507093E+01
1.153399E+01, 2.483688E+01
1.152579E+01, 2.460162E+01
1.151792E+01, 2.436518E+01
1.151038E+01, 2.412758E+01
1.150318E+01, 2.388885E+01
1.149631E+01, 2.364901E+01
1.148978E+01, 2.340810E+01
1.148359E+01, 2.316612E+01
1.147775E+01, 2.292312E+01
1.147224E+01, 2.267911E+01
1.146709E+01, 2.243413E+01
1.146229E+01, 2.218821E+01
1.145783E+01, 2.194136E+01
1.145373E+01, 2.169363E+01
1.144999E+01, 2.144503E+01
1.144661E+01, 2.119561E+01
1.144358E+01, 2.094538E+01
1.144092E+01, 2.069439E+01
1.143861E+01, 2.044265E+01
1.143668E+01, 2.019020E+01
1.143511E+01, 1.993708E+01
1.143390E+01, 1.968331E+01
1.143307E+01, 1.942892E+01
1.143261E+01, 1.917395E+01
1.143251E+01, 1.891844E+01
1.143280E+01, 1.866240E+01
1.143345E+01, 1.840588E+01
1.143448E+01, 1.814891E+01
1.143589E+01, 1.789152E+01
1.143767E+01, 1.763374E+01
1.143983E+01, 1.737562E+01
1.144236E+01, 1.711717E+01
1.144528E+01, 1.685844E+01
1.144858E+01, 1.659946E+01
1.145225E+01, 1.634027E+01
1.145631E+01, 1.608089E+01
1.146075E+01, 1.582137E+01
1.146556E+01, 1.556173E+01
1.147076E+01, 1.530202E+01
1.147634E+01, 1.504225E+01
1.148230E+01, 1.478248E+01
1.148863E+01, 1.452273E+01
1.149535E+01, 1.426304E+01
1.150245E+01, 1.400345E+01
1.150993E+01, 1.374397E+01
1.151779E+01, 1.348466E+01
1.152602E+01, 1.322554E+01
1.153464E+01, 1.296665E+01
1.154363E+01, 1.270802E+01
1.155299E+01, 1.244968E+01
1.156273E+01, 1.219168E+01
1.157285E+01, 1.193403E+01
1.158334E+01, 1.167678E+01
1.159420E+01, 1.141995E+01
1.160543E+01, 1.116358E+01
1.161703E+01, 1.090770E+01
1.162899E+01, 1.065234E+01
1.164133E+01, 1.039754E+01
1.165402E+01, 1.014333E+01
1.166709E+01, 9.889725E+00
1.168051E+01, 9.636772E+00
1.169429E+01, 9.384497E+00
1.170843E+01, 9.132929E+00
1.172292E+01, 8.882098E+00
1.173777E+01, 8.632033E+00
1.175297E+01, 8.382764E+00
1.176852E+01, 8.134319E+00
1.178442E+01, 7.886726E+00
1.180066E+01, 7.640012E+00
1.181724E+01, 7.394206E+00
1.183417E+01, 7.149333E+00
1.185143E+01, 6.905422E+00
1.186902E+01, 6.662496E+00
1.188695E+01, 6.420584E+00
1.190521E+01, 6.179708E+00
1.192379E+01, 5.939895E+00
1.194270E+01, 5.701168E+00
1.196192E+01, 5.463551E+00
1.198147E+01, 5.227067E+00
1.200133E+01, 4.991741E+00
1.202150E+01, 4.757593E+00
1.204198E+01, 4.524645E+00
1.206277E+01, 4.292920E+00
1.208386E+01, 4.062438E+00
1.210524E+01, 3.833220E+00
1.212693E+01, 3.605285E+00
1.214890E+01, 3.378653E+00
1.217117E+01, 3.153343E+00
1.219372E+01, 2.929374E+00
1.221655E+01, 2.706763E+00
1.223966E+01, 2.485529E+00
1.226305E+01, 2.265688E+00
1.228671E+01, 2.047257E+00
1.231063E+01, 1.830251E+00
1.233482E+01, 1.614687E+00
1.235927E+01, 1.400580E+00
1.238397E+01, 1.187944E+00
1.240893E+01, 9.767931E-01
1.243414E+01, 7.671416E-01
1.245960E+01, 5.590025E-01
1.248529E+01, 3.523885E-01
1.251122E+01, 1.473120E-01
1.253739E+01, 3.599438E+02
1.256379E+01, 3.597418E+02
1.259041E+01, 3.595414E+02
1.261725E+01, 3.593426E+02
1.264432E+01, 3.591454E+02
1.267159E+01, 3.589498E+02
1.269908E+01, 3.587558E+02
1.272677E+01, 3.585634E+02
1.275467E+01, 3.583726E+02
1.278276E+01, 3.581835E+02
1.281105E+01, 3.579960E+02
1.283953E+01, 3.578102E+02
1.286819E+01, 3.576260E+02
1.289704E+01, 3.574435E+02
1.292606E+01, 3.572627E+02
1.295526E+01, 3.570835E+02
1.298462E+01, 3.569060E+02
1.301416E+01, 3.567302E+02
1.304385E+01, 3.565561E+02
1.307371E+01, 3.563837E+02
1.310371E+01, 3.562130E+02
1.313387E+01, 3.560440E+02
1.316417E+01, 3.558767E+02
1.319461E+01, 3.557111E+02
1.322519E+01, 3.555472E+02
1.325591E+01, 3.553850E+02
1.328675E+01, 3.552246E+02
1.331772E+01, 3.550658E+02
1.334881E+01, 3.549088E+02
1.338002E+01, 3.547535E+02
1.341134E+01, 3.545999E+02
1.344278E+01, 3.544481E+02
1.347431E+01, 3.542979E+02
1.350595E+01, 3.541495E+02
1.353769E+01, 3.540028E+02
1.356952E+01, 3.538578E+02
1.360144E+01, 3.537145E+02
1.363345E+01, 3.535730E+02
1.366554E+01, 3.534332E+02
1.369771E+01, 3.532950E+02
1.372995E+01, 3.531586E+02
1.376227E+01, 3.530240E+02
1.379465E+01, 3.528910E+02
1.382709E+01, 3.527597E+02
1.385960E+01, 3.526301E+02
1.389216E+01, 3.525023E+02
1.392477E+01, 3.523761E+02
1.395744E+01, 3.522517E+02
1.399014E+01, 3.521289E+02
1.402289E+01, 3.520078E+02
1.405568E+01, 3.518884E+02
1.408850E+01, 3.517708E+02
1.412135E+01, 3.516547E+02
1.415423E+01, 3.515404E+02
1.418713E+01, 3.514277E+02
1.422006E+01, 3.513167E+02
1.425300E+01, 3.512074E+02
1.428595E+01, 3.510997E+02
1.431891E+01, 3.509937E+02
1.435188E+01, 3.508894E+02
1.438486E+01, 3.507867E+02
1.441783E+01, 3.506856E+02
1.445080E+01, 3.505862E+02
1.448377E+01, 3.504884E+02
1.451672E+01, 3.503922E+02
1.454967E+01, 3.502977E+02
1.458259E+01, 3.502047E+02
1.461550E+01, 3.501134E+02
1.464839E+01, 3.500237E+02
1.468125E+01, 3.499357E+02
1.471408E+01, 3.498492E+02
1.474688E+01, 3.497643E+02
1.477965E+01, 3.496809E+02
1.481238E+01, 3.495992E+02
1.484507E+01, 3.495190E+02
1.487772E+01, 3.494405E+02
1.491032E+01, 3.493634E+02
1.494287E+01, 3.492880E+02
1.497538E+01, 3.492141E+02
1.500782E+01, 3.491417E+02
1.504022E+01, 3.490709E+02
1.507255E+01, 3.490016E+02
1.510482E+01, 3.489339E+02
1.513702E+01, 3.488676E+02
1.516916E+01, 3.488029E+02
1.520123E+01, 3.487397E+02
1.523322E+01, 3.486780E+02
1.526514E+01, 3.486179E+02
1.529699E+01, 3.485592E+02
1.532875E+01, 3.485020E+02
1.536043E+01, 3.484462E+02
1.539202E+01, 3.483920E+02
1.542353E+01, 3.483392E+02
1.545495E+01, 3.482879E+02
1.548628E+01, 3.482381E+02
1.551751E+01, 3.481897E+02
1.554865E+01, 3.481427E+02
1.557969E+01, 3.480972E+02
1.561063E+01, 3.480532E+02
1.564147E+01, 3.480105E+02
1.567220E+01, 3.479693E+02
1.570282E+01, 3.479295E+02
1.573334E+01, 3.478911E+02
1.576374E+01, 3.478541E+02
1.579403E+01, 3.478185E+02
1.582421E+01, 3.477843E+02
1.585427E+01, 3.477515E+02
1.588421E+01, 3.477201E+02
1.591403E+01, 3.476901E+02
1.594372E+01, 3.476614E+02
1.597330E+01, 3.476341E+02
1.600274E+01, 3.476081E+02
1.603206E+01, 3.475835E+02
1.606125E+01, 3.475603E+02
1.609031E+01, 3.475384E+02
1.611924E+01, 3.475178E+02
1.614803E+01, 3.474985E+02
1.617668E+01, 3.474806E+02
1.620519E+01, 3.474640E+02
1.623357E+01, 3.474487E+02
1.626181E+01, 3.474347E+02
1.628990E+01, 3.474221E+02
1.631785E+01, 3.474107E+02
1.634565E+01, 3.474006E+02
1.637331E+01, 3.473918E+02
1.640081E+01, 3.473843E+02
1.642817E+01, 3.473780E+02
1.645538E+01, 3.473730E+02
1.648243E+01, 3.473693E+02
1.650933E+01, 3.473668E+02
1.653608E+01, 3.473656E+02
1.656267E+01, 3.473657E+02
1.658910E+01, 3.473670E+02
1.661537E+01, 3.473695E+02
1.664148E+01, 3.473732E+02
1.666743E+01, 3.473782E+02
1.669322E+01, 3.473844E+02
1.671885E+01, 3.473918E+02
1.674431E+01, 3.474005E+02
1.676960E+01, 3.474103E+02
1.679473E+01, 3.474214E+02
1.681969E+01, 3.474336E+02
1.684448E+01, 3.474470E+02
1.686911E+01, 3.474617E+02
1.689356E+01, 3.474775E+02
1.691784E+01, 3.474945E+02
1.694194E+01, 3.475126E+02
1.696588E+01, 3.475320E+02
1.698964E+01, 3.475524E+02
1.701322E+01, 3.475741E+02
1.703663E+01, 3.475969E+02
1.705986E+01, 3.476209E+02
1.708291E+01, 3.476460E+02
1.710579E+01, 3.476722E+02
1.712848E+01, 3.476996E+02
1.715100E+01, 3.477281E+02
1.717334E+01, 3.477578E+02
1.719549E+01, 3.477885E+02
1.721746E+01, 3.478204E+02
1.723925E+01, 3.478534E+02
1.726086E+01, 3.478876E+02
1.728228E+01, 3.479228E+02
1.730351E+01, 3.479591E+02
1.732457E+01, 3.479965E+02
1.734543E+01, 3.480351E+02
1.736611E+01, 3.480747E+02
1.738661E+01, 3.481154E+02
1.740691E+01, 3.481572E+02
1.742703E+01, 3.482000E+02
1.744696E+01, 3.482440E+02
1.746670E+01, 3.482890E+02
1.748625E+01, 3.483351E+02
1.750561E+01, 3.483822E+02
1.752478E+01, 3.484304E+02
1.754376E+01, 3.484797E+02
1.756255E+01, 3.485300E+02
1.758115E+01, 3.485814E+02
1.759956E+01, 3.486338E+02
1.761777E+01, 3.486872E+02
1.763580E+01, 3.487417E+02
1.765363E+01, 3.487973E+02
1.767126E+01, 3.488538E+02
1.768871E+01, 3.489114E+02
1.770596E+01, 3.489700E+02
1.772301E+01, 3.490296E+02
1.773988E+01, 3.490903E+02
1.775655E+01, 3.491520E+02
1.777302E+01, 3.492146E+02
1.778930E+01, 3.492783E+02
1.780538E+01, 3.493430E+02
1.782127E+01, 3.494087E+02
1.783697E+01, 3.494754E+02
1.785247E+01, 3.495431E+02
1.786777E+01, 3.496118E+02
1.788288E+01, 3.496815E+02
1.789779E+01, 3.497521E+02
1.791251E+01, 3.498238E+02
1.792703E+01, 3.498964E+02
1.794135E+01, 3.499700E+02
1.795548E+01, 3.500446E+02
1.796941E+01, 3.501201E+02
1.798315E+01, 3.501966E+02
1.799669E+01, 3.502741E+02
1.801003E+01, 3.503526E+02
1.802318E+01, 3.504320E+02
1.803613E+01, 3.505124E+02
1.804889E+01, 3.505937E+02
1.806145E+01, 3.506760E+02
1.807381E+01, 3.507592E+02
1.808598E+01, 3.508434E+02
1.809795E+01, 3.509285E+02
1.810973E+01, 3.510146E+02
1.812131E+01, 3.511016E+02
1.813269E+01, 3.511896E+02
1.814388E+01, 3.512785E+02
1.815488E+01, 3.513683E+02
1.816568E+01, 3.514590E+02
1.817628E+01, 3.515507E+02
1.818669E+01, 3.516433E+02
1.819690E+01, 3.517369E+02
1.820692E+01, 3.518313E+02
1.821674E+01, 3.519267E+02
1.822637E+01, 3.520230E+02
1.823581E+01, 3.521202E+02
1.824505E+01, 3.522184E+02
1.825410E+01, 3.523174E+02
1.826295E+01, 3.524174E+02
1.827161E+01, 3.525182E+02
1.828008E+01, 3.526200E+02
1.828835E+01, 3.527227E+02
1.829643E+01, 3.528263E+02
1.830432E+01, 3.529307E+02
1.831202E+01, 3.530361E+02
1.831952E+01, 3.531424E+02
1.832684E+01, 3.532495E+02
1.833396E+01, 3.533576E+02
1.834089E+01, 3.534666E+02
1.834763E+01, 3.535764E+02
1.835418E+01, 3.536871E+02
1.836054E+01, 3.537987E+02
1.836671E+01, 3.539112E+02
1.837270E+01, 3.540246E+02
1.837849E+01, 3.541389E+02
1.838409E+01, 3.542540E+02
1.838951E+01, 3.543701E+02
1.839473E+01, 3.544870E+02
1.839977E+01, 3.546047E+02
1.840463E+01, 3.547234E+02
1.840929E+01, 3.548429E+02
1.841377E+01, 3.549633E+02
1.841806E+01, 3.550846E+02
1.842217E+01, 3.552067E+02
1.842609E+01, 3.553297E+02
1.842983E+01, 3.554536E+02
1.843338E+01, 3.555783E+02
1.843675E+01, 3.557039E+02
1.843993E+01, 3.558304E+02
1.844293E+01, 3.559577E+02
1.844575E+01, 3.560859E+02
1.844839E+01, 3.562149E+02
1.845084E+01, 3.563448E+02
1.845311E+01, 3.564755E+02
1.845520E+01, 3.566071E+02
1.845711E+01, 3.567396E+02
1.845884E+01, 3.568729E+02
1.846040E+01, 3.570071E+02
1.846177E+01, 3.571421E+02
1.846296E+01, 3.572780E+02
1.846398E+01, 3.574147E+02
1.846481E+01, 3.575523E+02
1.846547E+01, 3.576907E+02
1.846596E+01, 3.578299E+02
1.846626E+01, 3.579700E+02
1.846640E+01, 3.581110E+02
1.846635E+01, 3.582528E+02
1.846613E+01, 3.583954E+02
1.846574E+01, 3.585389E+02
1.846517E+01, 3.586832E+02
1.846443E+01, 3.588284E+02
1.846352E+01, 3.589744E+02
1.846243E+01, 3.591213E+02
1.846118E+01, 3.592690E+02
1.845975E+01, 3.594175E+02
1.845815E+01, 3.595669E+02
1.845638E+01, 3.597171E+02
1.845444E+01, 3.598681E+02
1.845234E+01, 1.998841E-02
1.845006E+01, 1.727089E-01
1.844762E+01, 3.262663E-01
1.844501E+01, 4.806602E-01
1.844223E+01, 6.358903E-01
1.843928E+01, 7.919562E-01
1.843617E+01, 9.488578E-01
1.843290E+01, 1.106595E+00
1.842945E+01, 1.265167E+00
1.842585E+01, 1.424574E+00
1.842208E+01, 1.584816E+00
1.841815E+01, 1.745893E+00
1.841405E+01, 1.907804E+00
1.840980E+01, 2.070550E+00
1.840538E+01, 2.234130E+00
1.840080E+01, 2.398545E+00
1.839606E+01, 2.563794E+00
1.839116E+01, 2.729878E+00
1.838610E+01, 2.896796E+00
1.838088E+01, 3.064550E+00
1.837550E+01, 3.233138E+00
1.836997E+01, 3.402561E+00
1.836427E+01, 3.572820E+00
1.835842E+01, 3.743914E+00
1.835242E+01, 3.915845E+00
1.834626E+01, 4.088611E+00
1.833994E+01, 4.262214E+00
1.833347E+01, 4.436653E+00
1.832684E+01, 4.611930E+00
1.832006E+01, 4.788045E+00
1.831313E+01, 4.964998E+00
1.830605E+01, 5.142790E+00
1.829881E+01, 5.321421E+00
1.829142E+01, 5.500892E+00
1.828388E+01, 5.681204E+00
1.827619E+01, 5.862357E+00
1.826835E+01, 6.044351E+00
1.826036E+01, 6.227189E+00
1.825222E+01, 6.410869E+00
1.824393E+01, 6.595394E+00
1.823550E+01, 6.780764E+00
1.822691E+01, 6.966980E+00
1.821818E+01, 7.154043E+00
1.820930E+01, 7.341954E+00
1.820028E+01, 7.530714E+00
1.819111E+01, 7.720324E+00
1.818180E+01, 7.910784E+00
1.817234E+01, 8.102098E+00
1.816274E+01, 8.294264E+00
1.815299E+01, 8.487285E+00
1.814310E+01, 8.681162E+00
1.813307E+01, 8.875896E+00
1.812289E+01, 9.071489E+00
1.811258E+01, 9.267942E+00
1.810212E+01, 9.465256E+00
1.809152E+01, 9.663433E+00
1.808078E+01, 9.862474E+00
1.806990E+01, 1.006238E+01
1.805889E+01, 1.026316E+01
1.804773E+01, 1.046480E+01
1.803643E+01, 1.066732E+01
1.802500E+01, 1.087071E+01
1.801343E+01, 1.107497E+01
1.800172E+01, 1.128011E+01
1.798987E+01, 1.148613E+01
1.797789E+01, 1.169303E+01
1.796577E+01, 1.190081E+01
1.795352E+01, 1.210948E+01
1.794113E+01, 1.231903E+01
1.792861E+01, 1.252948E+01
1.791595E+01, 1.274081E+01
1.790317E+01, 1.295304E+01
1.789024E+01, 1.316616E+01
1.787719E+01, 1.338019E+01
1.786400E+01, 1.359511E+01
1.785068E+01, 1.381094E+01
1.783723E+01, 1.402767E+01
1.782365E+01, 1.424531E+01
1.780993E+01, 1.446387E+01
1.779609E+01, 1.468333E+01
1.778212E+01, 1.490372E+01
1.776802E+01, 1.512502E+01
1.775379E+01, 1.534725E+01
1.773943E+01, 1.557041E+01
1.772494E+01, 1.579449E+01
1.771033E+01, 1.601951E+01
1.769559E+01, 1.624546E+01
1.768072E+01, 1.647235E+01
1.766573E+01, 1.670018E+01
1.765061E+01, 1.692896E+01
1.763537E+01, 1.715869E+01
1.762000E+01, 1.738936E+01
1.760451E+01, 1.762100E+01
1.758889E+01, 1.785360E+01
1.757316E+01, 1.808716E+01
1.755730E+01, 1.832168E+01
1.754131E+01, 1.855718E+01
1.752521E+01, 1.879365E+01
1.750898E+01, 1.903111E+01
1.749264E+01, 1.926954E+01
1.747617E+01, 1.950897E+01
1.745959E+01, 1.974938E+01
1.744288E+01, 1.999079E+01
1.742606E+01, 2.023321E+01
1.740912E+01, 2.047662E+01
1.739206E+01, 2.072105E+01
1.737489E+01, 2.096649E+01
1.735759E+01, 2.121295E+01
1.734019E+01, 2.146043E+01
1.732267E+01, 2.170895E+01
1.730503E+01, 2.195849E+01
1.728728E+01, 2.220907E+01
1.726942E+01, 2.246070E+01
1.725144E+01, 2.271338E+01
1.723336E+01, 2.296711E+01
1.721516E+01, 2.322189E+01
1.719685E+01, 2.347775E+01
1.717843E+01, 2.373467E+01
1.715990E+01, 2.399267E+01
1.714127E+01, 2.425175E+01
1.712252E+01, 2.451191E+01
1.710367E+01, 2.477317E+01
1.708472E+01, 2.503553E+01
1.706566E+01, 2.529899E+01
1.704649E+01, 2.556356E+01
1.702722E+01, 2.582925E+01
1.700785E+01, 2.609606E+01
1.698837E+01, 2.636399E+01
1.696879E+01, 2.663307E+01
1.694912E+01, 2.690328E+01
1.692934E+01, 2.717465E+01
1.690946E+01, 2.744717E+01
1.688949E+01, 2.772084E+01
1.686942E+01, 2.799569E+01
1.684926E+01, 2.827171E+01
1.682900E+01, 2.854892E+01
1.680864E+01, 2.882731E+01
1.678820E+01, 2.910690E+01
1.676766E+01, 2.938769E+01
1.674703E+01, 2.966969E+01
1.672631E+01, 2.995291E+01
1.670550E+01, 3.023735E+01
1.668461E+01, 3.052303E+01
1.666363E+01, 3.080995E+01
1.664257E+01, 3.109811E+01
1.662142E+01, 3.138753E+01
1.660019E+01, 3.167821E+01
1.657888E+01, 3.197017E+01
1.655748E+01, 3.226340E+01
1.653601E+01, 3.255792E+01
1.651447E+01, 3.285373E+01
1.649285E+01, 3.315085E+01
1.647115E+01, 3.344928E+01
1.644938E+01, 3.374903E+01
1.642754E+01, 3.405010E+01
1.640563E+01, 3.435252E+01
1.638365E+01, 3.465628E+01
1.636161E+01, 3.496139E+01
1.633950E+01, 3.526787E+01
1.631732E+01, 3.557571E+01
1.629509E+01, 3.588494E+01
1.627279E+01, 3.619556E+01
1.625044E+01, 3.650757E+01
1.622803E+01, 3.682100E+01
1.620557E+01, 3.713584E+01
1.618305E+01, 3.745210E+01
1.616048E+01, 3.776980E+01
1.613787E+01, 3.808895E+01
1.611520E+01, 3.840955E+01
1.609249E+01, 3.873161E+01
1.606974E+01, 3.905514E+01
1.604695E+01, 3.938016E+01
1.602412E+01, 3.970667E+01
1.600125E+01, 4.003468E+01
1.597835E+01, 4.036420E+01
1.595541E+01, 4.069525E+01
1.593245E+01, 4.102782E+01
1.590946E+01, 4.136194E+01
1.588644E+01, 4.169761E+01
1.586340E+01, 4.203483E+01
1.584034E+01, 4.237363E+01
1.581726E+01, 4.271401E+01
1.579417E+01, 4.305598E+01
1.577107E+01, 4.339955E+01
1.574795E+01, 4.374473E+01
1.572483E+01, 4.409154E+01
1.570171E+01, 4.443997E+01
1.567858E+01, 4.479005E+01
1.565545E+01, 4.514178E+01
1.563233E+01, 4.549517E+01
1.560921E+01, 4.585023E+01
1.558611E+01, 4.620698E+01
1.556302E+01, 4.656542E+01
1.553994E+01, 4.692556E+01
1.551688E+01, 4.728742E+01
1.549385E+01, 4.765100E+01
1.547084E+01, 4.801631E+01
1.544786E+01, 4.838337E+01
1.542491E+01, 4.875218E+01
1.540200E+01, 4.912276E+01
1.537913E+01, 4.949511E+01
1.535630E+01, 4.986925E+01
1.533352E+01, 5.024518E+01
1.531079E+01, 5.062291E+01
1.528811E+01, 5.100246E+01
1.526549E+01, 5.138383E+01
1.524294E+01, 5.176704E+01
1.522044E+01, 5.215209E+01
1.519802E+01, 5.253900E+01
1.517567E+01, 5.292777E+01
1.515340E+01, 5.331841E+01
1.513120E+01, 5.371093E+01
1.510910E+01, 5.410534E+01
1.508708E+01, 5.450165E+01
1.506516E+01, 5.489987E+01
1.504334E+01, 5.530001E+01
1.502162E+01, 5.570208E+01
1.500000E+01, 5.610608E+01
1.497850E+01, 5.651202E+01
1.495712E+01, 5.691992E+01
1.493585E+01, 5.732977E+01
1.491472E+01, 5.774160E+01
1.489371E+01, 5.815540E+01
1.487284E+01, 5.857118E+01
1.485211E+01, 5.898895E+01
1.483152E+01, 5.940872E+01
1.481109E+01, 5.983049E+01
1.479081E+01, 6.025428E+01
1.477070E+01, 6.068008E+01
1.475074E+01, 6.110790E+01
1.473096E+01, 6.153775E+01
1.471136E+01, 6.196964E+01
1.469194E+01, 6.240356E+01
1.467271E+01, 6.283953E+01
1.465367E+01, 6.327755E+01
1.463483E+01, 6.371763E+01
1.461619E+01, 6.415976E+01
1.459776E+01, 6.460395E+01
1.457955E+01, 6.505020E+01
1.456156E+01, 6.549852E+01
1.454380E+01, 6.594891E+01
1.452628E+01, 6.640137E+01
1.450899E+01, 6.685591E+01
1.449195E+01, 6.731252E+01
1.447516E+01, 6.777120E+01
1.445863E+01, 6.823196E+01
1.444236E+01, 6.869479E+01
1.442637E+01, 6.915970E+01
1.441065E+01, 6.962667E+01
1.439521E+01, 7.009573E+01
1.438007E+01, 7.056684E+01
1.436522E+01, 7.104003E+01
1.435067E+01, 7.151528E+01
1.433644E+01, 7.199259E+01
1.432252E+01, 7.247195E+01
1.430892E+01, 7.295336E+01
1.429566E+01, 7.343681E+01
1.428273E+01, 7.392231E+01
1.427014E+01, 7.440983E+01
1.425790E+01, 7.489938E+01
1.424602E+01, 7.539094E+01
1.423451E+01, 7.588451E+01
1.422336E+01, 7.638008E+01
1.421260E+01, 7.687763E+01
1.420222E+01, 7.737716E+01
1.419223E+01, 7.787865E+01
1.418263E+01, 7.838210E+01
1.417345E+01, 7.888748E+01
1.416468E+01, 7.939479E+01
1.415633E+01, 7.990401E+01
1.414840E+01, 8.041512E+01
1.414092E+01, 8.092812E+01
1.413387E+01, 8.144297E+01
1.412727E+01, 8.195967E+01
1.412113E+01, 8.247820E+01
1.411545E+01, 8.299854E+01
1.411024E+01, 8.352066E+01
1.410551E+01, 8.404455E+01
1.410126E+01, 8.457018E+01
1.409750E+01, 8.509754E+01
1.409424E+01, 8.562659E+01
1.409149E+01, 8.615732E+01
1.408925E+01, 8.668970E+01
1.408753E+01, 8.722370E+01
1.408634E+01, 8.775930E+01
1.408568E+01, 8.829648E+01
1.408556E+01, 8.883519E+01
1.408599E+01, 8.937542E+01
1.408697E+01, 8.991713E+01
1.408852E+01, 9.046030E+01
1.409063E+01, 9.100488E+01
1.409331E+01, 9.155086E+01
1.409658E+01, 9.209819E+01
1.410043E+01, 9.264684E+01
1.410487E+01, 9.319678E+01
1.410992E+01, 9.374798E+01
1.411557E+01, 9.430039E+01
1.412183E+01, 9.485398E+01
1.412871E+01, 9.540872E+01
1.413622E+01, 9.596456E+01
1.414435E+01, 9.652146E+01
1.415312E+01, 9.707939E+01
1.416253E+01, 9.763831E+01
1.417259E+01, 9.819817E+01
1.418330E+01, 9.875894E+01
1.419467E+01, 9.932057E+01
1.420670E+01, 9.988302E+01
1.421940E+01, 1.004462E+02
1.423277E+01, 1.010102E+02
1.424681E+01, 1.015748E+02
1.426154E+01, 1.021401E+02
1.427696E+01, 1.027060E+02
1.429306E+01, 1.032725E+02
1.430986E+01, 1.038394E+02
1.432736E+01, 1.044069E+02
1.434556E+01, 1.049747E+02
1.436446E+01, 1.055429E+02
1.438407E+01, 1.061114E+02
1.440440E+01, 1.066802E+02
1.442544E+01, 1.072493E+02
1.444720E+01, 1.078185E+02
1.446968E+01, 1.083878E+02
1.449289E+01, 1.089572E+02
1.451682E+01, 1.095267E+02
1.454148E+01, 1.100962E+02
1.456686E+01, 1.106656E+02
1.459298E+01, 1.112349E+02
1.461984E+01, 1.118040E+02
1.464742E+01, 1.123730E+02
1.467575E+01, 1.129417E+02
1.470480E+01, 1.135101E+02
1.473460E+01, 1.140782E+02
1.476513E+01, 1.146459E+02
1.479640E+01, 1.152131E+02
1.482841E+01, 1.157799E+02
1.486116E+01, 1.163461E+02
1.489464E+01, 1.169118E+02
1.492886E+01, 1.174769E+02
1.496381E+01, 1.180413E+02
1.499950E+01, 1.186050E+02
1.503593E+01, 1.191680E+02
1.507308E+01, 1.197302E+02
1.511096E+01, 1.202915E+02
1.514957E+01, 1.208520E+02
1.518891E+01, 1.214116E+02
1.522897E+01, 1.219702E+02
1.526975E+01, 1.225278E+02
1.531125E+01, 1.230844E+02
1.535346E+01, 1.236400E+02
1.539639E+01, 1.241944E+02
1.544002E+01, 1.247477E+02
1.548436E+01, 1.252998E+02
1.552940E+01, 1.258507E+02
1.557513E+01, 1.264004E+02
1.562155E+01, 1.269487E+02
1.566866E+01, 1.274958E+02
1.571646E+01, 1.280416E+02
1.576493E+01, 1.285859E+02
1.581408E+01, 1.291289E+02
1.586389E+01, 1.296704E+02
1.591436E+01, 1.302105E+02
1.596549E+01, 1.307491E+02
1.601727E+01, 1.312862E+02
1.606969E+01, 1.318218E+02
1.612275E+01, 1.323558E+02
1.617645E+01, 1.328882E+02
1.623076E+01, 1.334190E+02
1.628570E+01, 1.339482E+02
1.634125E+01, 1.344758E+02
1.639740E+01, 1.350017E+02
1.645415E+01, 1.355259E+02
1.651149E+01, 1.360484E+02
1.656941E+01, 1.365692E+02
1.662791E+01, 1.370883E+02
1.668697E+01, 1.376057E+02
1.674660E+01, 1.381213E+02
1.680677E+01, 1.386351E+02
1.686749E+01, 1.391472E+02
1.692875E+01, 1.396574E+02
1.699053E+01, 1.401659E+02
1.705283E+01, 1.406726E+02
1.711564E+01, 1.411775E+02
1.717896E+01, 1.416805E+02
1.724277E+01, 1.421817E+02
1.730706E+01, 1.426811E+02
1.737183E+01, 1.431787E+02
1.743707E+01, 1.436744E+02
1.750277E+01, 1.441683E+02
1.756892E+01, 1.446603E+02
1.763551E+01, 1.451505E+02
1.770253E+01, 1.456389E+02
1.776998E+01, 1.461254E+02
1.783784E+01, 1.466101E+02
1.790611E+01, 1.470929E+02
1.797478E+01, 1.475739E+02
1.804383E+01, 1.480531E+02
1.811326E+01, 1.485304E+02
1.818306E+01, 1.490059E+02
1.825323E+01, 1.494796E+02
1.832375E+01, 1.499515E+02
1.839461E+01, 1.504216E+02
1.846580E+01, 1.508898E+02
1.853732E+01, 1.513563E+02
1.860916E+01, 1.518210E+02
1.868131E+01, 1.522839E+02
1.875376E+01, 1.527451E+02
1.882650E+01, 1.532044E+02
1.889952E+01, 1.536621E+02
1.897282E+01, 1.541180E+02
1.904638E+01, 1.545721E+02
1.912021E+01, 1.550246E+02
1.919428E+01, 1.554753E+02
1.926859E+01, 1.559243E+02
1.934314E+01, 1.563717E+02
1.941791E+01, 1.568173E+02
1.949290E+01, 1.572613E+02
1.956810E+01, 1.577037E+02
1.964350E+01, 1.581444E+02
1.971910E+01, 1.585835E+02
1.979488E+01, 1.590210E+02
1.987085E+01, 1.594569E+02
1.994698E+01, 1.598912E+02
2.002329E+01, 1.603239E+02
2.009975E+01, 1.607550E+02
2.017637E+01, 1.611847E+02
2.025313E+01, 1.616128E+02
2.033003E+01, 1.620393E+02
2.040706E+01, 1.624644E+02
2.048422E+01, 1.628880E+02
2.056149E+01, 1.633101E+02
2.063889E+01, 1.637307E+02
2.071639E+01, 1.641499E+02
2.079399E+01, 1.645676E+02
2.087169E+01, 1.649840E+02
2.094948E+01, 1.653989E+02
2.102736E+01, 1.658124E+02
2.110532E+01, 1.662246E+02
2.118335E+01, 1.666353E+02
2.126146E+01, 1.670448E+02
2.133963E+01, 1.674529E+02
2.141787E+01, 1.678596E+02
2.149616E+01, 1.682651E+02
2.157450E+01, 1.686692E+02
2.165290E+01, 1.690721E+02
2.173134E+01, 1.694737E+02
2.180982E+01, 1.698740E+02
2.188834E+01, 1.702731E+02
2.196689E+01, 1.706709E+02
2.204547E+01, 1.710675E+02
2.212408E+01, 1.714630E+02
2.220272E+01, 1.718572E+02
2.228137E+01, 1.722502E+02
2.236004E+01, 1.726420E+02
2.243873E+01, 1.730327E+02
2.251743E+01, 1.734222E+02
2.259614E+01, 1.738106E+02
2.267486E+01, 1.741978E+02
2.275359E+01, 1.745839E+02
2.283231E+01, 1.749689E+02
2.291104E+01, 1.753528E+02
2.298977E+01, 1.757356E+02
2.306849E+01, 1.761173E+02
2.314721E+01, 1.764980E+02
2.322593E+01, 1.768775E+02
2.330463E+01, 1.772560E+02
2.338333E+01, 1.776335E+02
2.346202E+01, 1.780099E+02
2.354069E+01, 1.783853E+02
2.361935E+01, 1.787597E+02
2.369800E+01, 1.791331E+02
2.377663E+01, 1.795054E+02
2.385525E+01, 1.798768E+02
2.393384E+01, 1.802471E+02
2.401242E+01, 1.806165E+02
2.409099E+01, 1.809849E+02
2.416953E+01, 1.813523E+02
2.424805E+01, 1.817187E+02
2.432655E+01, 1.820842E+02
2.440503E+01, 1.824488E+02
2.448348E+01, 1.828124E+02
2.456192E+01, 1.831750E+02
2.464033E+01, 1.835367E+02
2.471872E+01, 1.838975E+02
2.479708E+01, 1.842573E+02
2.487542E+01, 1.846162E+02
2.495373E+01, 1.849742E+02
2.503202E+01, 1.853313E+02
2.511028E+01, 1.856875E+02
2.518852E+01, 1.860428E+02
2.526673E+01, 1.863971E+02
2.534491E+01, 1.867506E+02
2.542307E+01, 1.871032E+02
2.550119E+01, 1.874549E+02
2.557929E+01, 1.878057E+02
2.565736E+01, 1.881557E+02
2.573541E+01, 1.885047E+02
2.581342E+01, 1.888529E+02
2.589140E+01, 1.892002E+02
2.596935E+01, 1.895466E+02
2.604727E+01, 1.898922E+02
2.612516E+01, 1.902369E+02
2.620302E+01, 1.905807E+02
2.628084E+01, 1.909237E+02
2.635863E+01, 1.912659E+02
2.643639E+01, 1.916072E+02
2.651411E+01, 1.919476E+02
2.659179E+01, 1.922872E+02
2.666943E+01, 1.926259E+02
2.674704E+01, 1.929638E+02
2.682461E+01, 1.933009E+02
2.690213E+01, 1.936371E+02
2.697962E+01, 1.939725E+02
2.705706E+01, 1.943070E+02
2.713446E+01, 1.946408E+02
2.721181E+01, 1.949737E+02
2.728911E+01, 1.953057E+02
2.736637E+01, 1.956370E+02
2.744357E+01, 1.959674E+02
2.752073E+01, 1.962970E+02
2.759782E+01, 1.966258E+02
2.767487E+01, 1.969538E+02
2.775185E+01, 1.972810E+02
2.782878E+01, 1.976073E+02
2.790564E+01, 1.979329E+02
2.798244E+01, 1.982576E+02
2.805917E+01, 1.985815E+02
2.813583E+01, 1.989047E+02
2.821242E+01, 1.992270E+02
2.828894E+01, 1.995486E+02
2.836538E+01, 1.998693E+02
2.844174E+01, 2.001893E+02
2.851802E+01, 2.005084E+02
2.859421E+01, 2.008268E+02
2.867032E+01, 2.011444E+02
2.874633E+01, 2.014613E+02
2.882225E+01, 2.017773E+02
2.889808E+01, 2.020926E+02
2.897380E+01, 2.024071E+02
2.904942E+01, 2.027208E+02
2.912493E+01, 2.030338E+02
2.920033E+01, 2.033460E+02
2.927561E+01, 2.036575E+02
2.935078E+01, 2.039682E+02
2.942582E+01, 2.042781E+02
2.950074E+01, 2.045873E+02
2.957552E+01, 2.048958E+02
2.965017E+01, 2.052035E+02
2.972469E+01, 2.055104E+02
2.979906E+01, 2.058167E+02
2.987328E+01, 2.061222E+02
2.994736E+01, 2.064270E+02
3.002128E+01, 2.067310E+02
3.009503E+01, 2.070344E+02
3.016863E+01, 2.073370E+02
3.024205E+01, 2.076389E+02
3.031531E+01, 2.079402E+02
3.038838E+01, 2.082407E+02
3.046127E+01, 2.085405E+02
3.053398E+01, 2.088396E+02
3.060649E+01, 2.091380E+02
3.067880E+01, 2.094358E+02
3.075092E+01, 2.097329E+02
3.082282E+01, 2.100293E+02
3.089452E+01, 2.103250E+02
3.096600E+01, 2.106201E+02
3.103725E+01, 2.109145E+02
3.110829E+01, 2.112083E+02
3.117909E+01, 2.115014E+02
3.124965E+01, 2.117938E+02
3.131997E+01, 2.120857E+02
3.139005E+01, 2.123769E+02
3.145988E+01, 2.126674E+02
3.152945E+01, 2.129574E+02
3.159875E+01, 2.132467E+02
3.166780E+01, 2.135354E+02
3.173657E+01, 2.138235E+02
3.180507E+01, 2.141110E+02
3.187328E+01, 2.143980E+02
3.194121E+01, 2.146843E+02
3.200885E+01, 2.149700E+02
3.207620E+01, 2.152552E+02
3.214325E+01, 2.155398E+02
3.220999E+01, 2.158238E+02
3.227642E+01, 2.161073E+02
3.234254E+01, 2.163902E+02
3.240834E+01, 2.166726E+02
3.247382E+01, 2.169544E+02
3.253897E+01, 2.172357E+02
3.260380E+01, 2.175165E+02
3.266828E+01, 2.177967E+02
3.273243E+01, 2.180764E+02
3.279623E+01, 2.183556E+02
3.285969E+01, 2.186344E+02
3.292279E+01, 2.189126E+02
3.298554E+01, 2.191903E+02
3.304793E+01, 2.194675E+02
3.310996E+01, 2.197442E+02
3.317163E+01, 2.200205E+02
3.323292E+01, 2.202963E+02
3.329384E+01, 2.205716E+02
3.335439E+01, 2.208465E+02
3.341455E+01, 2.211209E+02
3.347434E+01, 2.213949E+02
3.353374E+01, 2.216684E+02
3.359275E+01, 2.219415E+02
3.365138E+01, 2.222142E+02
3.370961E+01, 2.224864E+02
3.376745E+01, 2.227583E+02
3.382489E+01, 2.230297E+02
3.388194E+01, 2.233007E+02
3.393858E+01, 2.235713E+02
3.399482E+01, 2.238415E+02
3.405066E+01, 2.241114E+02
3.410609E+01, 2.243808E+02
3.416111E+01, 2.246499E+02
3.421573E+01, 2.249185E+02
3.426994E+01, 2.251869E+02
3.432374E+01, 2.254548E+02
3.437712E+01, 2.257224E+02
3.443010E+01, 2.259896E+02
3.448267E+01, 2.262565E+02
3.453482E+01, 2.265231E+02
3.458656E+01, 2.267893E+02
3.463789E+01, 2.270551E+02
3.468880E+01, 2.273207E+02
3.473930E+01, 2.275859E+02
3.478940E+01, 2.278508E+02
3.483907E+01, 2.281153E+02
3.488834E+01, 2.283796E+02
3.493720E+01, 2.286435E+02
3.498565E+01, 2.289072E+02
3.503369E+01, 2.291705E+02
3.508132E+01, 2.294335E+02
3.512854E+01, 2.296963E+02
3.517536E+01, 2.299587E+02
3.522178E+01, 2.302209E+02
3.526780E+01, 2.304827E+02
3.531341E+01, 2.307443E+02
3.535862E+01, 2.310056E+02
3.540344E+01, 2.312667E+02
3.544786E+01, 2.315274E+02
3.549189E+01, 2.317879E+02
3.553553E+01, 2.320481E+02
3.557878E+01, 2.323081E+02
3.562164E+01, 2.325677E+02
3.566412E+01, 2.328272E+02
3.570622E+01, 2.330863E+02
3.574794E+01, 2.333452E+02
3.578928E+01, 2.336039E+02
3.583025E+01, 2.338623E+02
3.587084E+01, 2.341204E+02
3.591107E+01, 2.343783E+02
3.595093E+01, 2.346360E+02
3.599043E+01, 2.348934E+02
3.602957E+01, 2.351505E+02
3.606836E+01, 2.354074E+02
3.610679E+01, 2.356641E+02
3.614486E+01, 2.359205E+02
3.618259E+01, 2.361767E+02
3.621998E+01, 2.364326E+02
3.625702E+01, 2.366883E+02
3.629373E+01, 2.369438E+02
3.633010E+01, 2.371990E+02
3.636614E+01, 2.374540E+02
3.640185E+01, 2.377088E+02
3.643723E+01, 2.379633E+02
3.647229E+01, 2.382176E+02
3.650703E+01, 2.384716E+02
3.654146E+01, 2.387254E+02
3.657557E+01, 2.389790E+02
3.660937E+01, 2.392323E+02
3.664286E+01, 2.394854E+02
3.667605E+01, 2.397383E+02
3.670894E+01, 2.399910E+02
3.674153E+01, 2.402434E+02
3.677383E+01, 2.404955E+02
3.680583E+01, 2.407475E+02
3.683755E+01, 2.409992E+02
3.686898E+01, 2.412506E+02
3.690012E+01, 2.415019E+02
3.693099E+01, 2.417529E+02
3.696157E+01, 2.420036E+02
3.699189E+01, 2.422542E+02
3.702193E+01, 2.425045E+02
3.705170E+01, 2.427545E+02
3.708120E+01, 2.430043E+02
3.711044E+01, 2.432539E+02
3.713942E+01, 2.435033E+02
3.716813E+01, 2.437524E+02
3.719659E+01, 2.440013E+02
3.722480E+01, 2.442499E+02
3.725275E+01, 2.444983E+02
3.728045E+01, 2.447465E+02
3.730790E+01, 2.449944E+02
3.733511E+01, 2.452421E+02
3.736207E+01, 2.454896E+02
3.738879E+01, 2.457368E+02
3.741527E+01, 2.459838E+02
3.744151E+01, 2.462306E+02
3.746751E+01, 2.464771E+02
3.749328E+01, 2.467234E+02
3.751881E+01, 2.469694E+02
3.754411E+01, 2.472152E+02
3.756918E+01, 2.474608E+02
3.759402E+01, 2.477061E+02
3.761863E+01, 2.479512E+02
3.764302E+01, 2.481961E+02
3.766718E+01, 2.484407E+02
3.769111E+01, 2.486851E+02
3.771483E+01, 2.489293E+02
3.773832E+01, 2.491732E+02
3.776159E+01, 2.494169E+02
3.778464E+01, 2.496604E+02
3.780747E+01, 2.499036E+02
3.783008E+01, 2.501466E+02
3.785247E+01, 2.503894E+02
3.787465E+01, 2.506319E+02
3.789661E+01, 2.508742E+02
3.791835E+01, 2.511163E+02
3.793988E+01, 2.513581E+02
3.796120E+01, 2.515998E+02
3.798230E+01, 2.518412E+02
3.800318E+01, 2.520824E+02
3.802386E+01, 2.523233E+02
3.804432E+01, 2.525641E+02
3.806457E+01, 2.528046E+02
3.808460E+01, 2.530449E+02
3.810443E+01, 2.532850E+02
3.812404E+01, 2.535249E+02
3.814344E+01, 2.537645E+02
3.816263E+01, 2.540040E+02
3.818160E+01, 2.542432E+02
3.820037E+01, 2.544822E+02
3.821892E+01, 2.547211E+02
3.823726E+01, 2.549597E+02
3.825539E+01, 2.551981E+02
3.827331E+01, 2.554363E+02
3.829101E+01, 2.556744E+02
3.830851E+01, 2.559122E+02
3.832579E+01, 2.561498E+02
3.834286E+01, 2.563872E+02
3.835971E+01, 2.566245E+02
3.837635E+01, 2.568616E+02
3.839278E+01, 2.570984E+02
3.840900E+01, 2.573351E+02
3.842500E+01, 2.575716E+02
3.844079E+01, 2.578080E+02
3.845636E+01, 2.580441E+02
3.847172E+01, 2.582801E+02
3.848686E+01, 2.585159E+02
3.850179E+01, 2.587516E+02
3.851650E+01, 2.589871E+02
3.853100E+01, 2.592224E+02
3.854528E+01, 2.594576E+02
3.855934E+01, 2.596926E+02
3.857318E+01, 2.599275E+02
3.858681E+01, 2.601622E+02
3.860022E+01, 2.603967E+02
3.861340E+01, 2.606312E+02
3.862637E+01, 2.608654E+02
3.863912E+01, 2.610996E+02
3.865165E+01, 2.613336E+02
3.866396E+01, 2.615675E+02
3.867605E+01, 2.618012E+02
3.868791E+01, 2.620348E+02
3.869955E+01, 2.622683E+02
3.871097E+01, 2.625017E+02
3.872217E+01, 2.627350E+02
3.873315E+01, 2.629682E+02
3.874389E+01, 2.632012E+02
3.875442E+01, 2.634342E+02
3.876472E+01, 2.636670E+02
3.877479E+01, 2.638998E+02
3.878464E+01, 2.641324E+02
3.879427E+01, 2.643650E+02
3.880366E+01, 2.645974E+02
3.881283E+01, 2.648298E+02
3.882177E+01, 2.650622E+02
3.883048E+01, 2.652944E+02
3.883897E+01, 2.655266E+02
3.884722E+01, 2.657587E+02
3.885525E+01, 2.659907E+02
3.886304E+01, 2.662227E+02
3.887061E+01, 2.664546E+02
3.887794E+01, 2.666865E+02
3.888504E+01, 2.669183E+02
3.889191E+01, 2.671501E+02
3.889855E+01, 2.673818E+02
3.890496E+01, 2.676135E+02
3.891114E+01, 2.678451E+02
3.891708E+01, 2.680768E+02
3.892279E+01, 2.683084E+02
3.892826E+01, 2.685399E+02
3.893350E+01, 2.687715E+02
3.893851E+01, 2.690031E+02
3.894328E+01, 2.692346E+02
3.894781E+01, 2.694661E+02
3.895211E+01, 2.696977E+02
3.895618E+01, 2.699292E+02
3.896001E+01, 2.701607E+02
3.896360E+01, 2.703923E+02
3.896695E+01, 2.706239E+02
3.897007E+01, 2.708554E+02
3.897295E+01, 2.710871E+02
3.897559E+01, 2.713187E+02
3.897800E+01, 2.715504E+02
3.898017E+01, 2.717821E+02
3.898210E+01, 2.720138E+02
3.898379E+01, 2.722456E+02
3.898524E+01, 2.724774E+02
3.898645E+01, 2.727093E+02
3.898742E+01, 2.729413E+02
3.898815E+01, 2.731733E+02
3.898865E+01, 2.734054E+02
3.898890E+01, 2.736375E+02
3.898891E+01, 2.738698E+02
3.898868E+01, 2.741021E+02
3.898822E+01, 2.743345E+02
3.898751E+01, 2.745669E+02
3.898656E+01, 2.747995E+02
3.898536E+01, 2.750322E+02
3.898393E+01, 2.752649E+02
3.898225E+01, 2.754978E+02
3.898034E+01, 2.757308E+02
3.897818E+01, 2.759639E+02
3.897578E+01, 2.761971E+02
3.897313E+01, 2.764305E+02
3.897024E+01, 2.766640E+02
3.896711E+01, 2.768976E+02
3.896374E+01, 2.771313E+02
3.896012E+01, 2.773652E+02
3.895626E+01, 2.775993E+02
3.895216E+01, 2.778335E+02
3.894781E+01, 2.780678E+02
3.894322E+01, 2.783023E+02
3.893838E+01, 2.785370E+02
3.893330E+01, 2.787718E+02
3.892797E+01, 2.790069E+02
3.892240E+01, 2.792421E+02
3.891659E+01, 2.794775E+02
3.891052E+01, 2.797131E+02
3.890422E+01, 2.799488E+02
3.889766E+01, 2.801848E+02
3.889086E+01, 2.804210E+02
3.888381E+01, 2.806574E+02
3.887652E+01, 2.808940E+02
3.886898E+01, 2.811309E+02
3.886119E+01, 2.813679E+02
3.885315E+01, 2.816052E+02
3.884486E+01, 2.818427E+02
3.883633E+01, 2.820805E+02
3.882754E+01, 2.823185E+02
3.881851E+01, 2.825567E+02
3.880922E+01, 2.827952E+02
3.879969E+01, 2.830340E+02
3.878990E+01, 2.832730E+02
3.877986E+01, 2.835123E+02
3.876957E+01, 2.837519E+02
3.875902E+01, 2.839918E+02
3.874822E+01, 2.842319E+02
3.873717E+01, 2.844723E+02
3.872586E+01, 2.847130E+02
3.871430E+01, 2.849541E+02
3.870248E+01, 2.851954E+02
3.869040E+01, 2.854370E+02
3.867806E+01, 2.856790E+02
3.866546E+01, 2.859212E+02
3.865261E+01, 2.861638E+02
3.863949E+01, 2.864067E+02
3.862611E+01, 2.866500E+02
3.861246E+01, 2.868936E+02
3.859855E+01, 2.871375E+02
3.858438E+01, 2.873818E+02
3.856993E+01, 2.876265E+02
3.855522E+01, 2.878715E+02
3.854024E+01, 2.881168E+02
3.852499E+01, 2.883626E+02
3.850946E+01, 2.886087E+02
3.849366E+01, 2.888552E+02
3.847758E+01, 2.891021E+02
3.846122E+01, 2.893494E+02
3.844458E+01, 2.895970E+02
3.842766E+01, 2.898451E+02
3.841046E+01, 2.900936E+02
3.839297E+01, 2.903425E+02
3.837519E+01, 2.905918E+02
3.835712E+01, 2.908415E+02
3.833876E+01, 2.910916E+02
3.832010E+01, 2.913422E+02
3.830114E+01, 2.915932E+02
3.828189E+01, 2.918447E+02
3.826233E+01, 2.920966E+02
3.824246E+01, 2.923490E+02
3.822229E+01, 2.926018E+02
3.820180E+01, 2.928551E+02
3.818100E+01, 2.931088E+02
3.815987E+01, 2.933631E+02
3.813843E+01, 2.936178E+02
3.811666E+01, 2.938729E+02
3.809456E+01, 2.941286E+02
3.807214E+01, 2.943848E+02
3.804937E+01, 2.946415E+02
3.802626E+01, 2.948986E+02
3.800281E+01, 2.951563E+02
3.797901E+01, 2.954145E+02
3.795486E+01, 2.956732E+02
3.793036E+01, 2.959325E+02
3.790549E+01, 2.961923E+02
3.788025E+01, 2.964526E+02
3.785465E+01, 2.967135E+02
3.782867E+01, 2.969749E+02
3.780231E+01, 2.972368E+02
3.777557E+01, 2.974994E+02
3.774843E+01, 2.977625E+02
3.772090E+01, 2.980261E+02
3.769297E+01, 2.982904E+02
3.766464E+01, 2.985552E+02
3.763589E+01, 2.988206E+02
3.760672E+01, 2.990866E+02
3.757713E+01, 2.993532E+02
3.754712E+01, 2.996205E+02
3.751667E+01, 2.998883E+02
3.748577E+01, 3.001567E+02
3.745443E+01, 3.004258E+02
3.742264E+01, 3.006956E+02
3.739039E+01, 3.009659E+02
3.735767E+01, 3.012369E+02
3.732448E+01, 3.015086E+02
3.729081E+01, 3.017809E+02
3.725666E+01, 3.020539E+02
3.722201E+01, 3.023276E+02
3.718687E+01, 3.026019E+02
3.715122E+01, 3.028770E+02
3.711506E+01, 3.031527E+02
3.707837E+01, 3.034292E+02
3.704116E+01, 3.037063E+02
3.700342E+01, 3.039842E+02
3.696514E+01, 3.042628E+02
3.692631E+01, 3.045422E+02
3.688693E+01, 3.048223E+02
3.684698E+01, 3.051032E+02
3.680647E+01, 3.053848E+02
3.676538E+01, 3.056672E+02
3.672371E+01, 3.059504E+02
3.668145E+01, 3.062344E+02
3.663859E+01, 3.065192E+02
3.659513E+01, 3.068048E+02
3.655106E+01, 3.070912E+02
3.650637E+01, 3.073784E+02
3.646106E+01, 3.076665E+02
3.641512E+01, 3.079555E+02
3.636854E+01, 3.082453E+02
3.632132E+01, 3.085360E+02
3.627345E+01, 3.088276E+02
3.622492E+01, 3.091201E+02
3.617573E+01, 3.094135E+02
3.612587E+01, 3.097078E+02
3.607533E+01, 3.100031E+02
3.602412E+01, 3.102993E+02
3.597222E+01, 3.105965E+02
3.591962E+01, 3.108946E+02
3.586633E+01, 3.111937E+02
3.581234E+01, 3.114939E+02
3.575764E+01, 3.117950E+02
3.570223E+01, 3.120972E+02
3.564610E+01, 3.124004E+02
3.558926E+01, 3.127047E+02
3.553168E+01, 3.130101E+02
3.547338E+01, 3.133166E+02
3.541435E+01, 3.136241E+02
3.535458E+01, 3.139328E+02
3.529407E+01, 3.142426E+02
3.523282E+01, 3.145536E+02
3.517083E+01, 3.148657E+02
3.510809E+01, 3.151791E+02
3.504461E+01, 3.154936E+02
3.498037E+01, 3.158094E+02
3.491539E+01, 3.161264E+02
3.484965E+01, 3.164446E+02
3.478316E+01, 3.167642E+02
3.471592E+01, 3.170850E+02
3.464792E+01, 3.174072E+02
3.457918E+01, 3.177306E+02
3.450968E+01, 3.180555E+02
3.443943E+01, 3.183817E+02
3.436843E+01, 3.187093E+02
3.429669E+01, 3.190383E+02
3.422421E+01, 3.193687E+02
3.415098E+01, 3.197006E+02
3.407702E+01, 3.200340E+02
3.400232E+01, 3.203689E+02
3.392689E+01, 3.207053E+02
3.385073E+01, 3.210432E+02
3.377386E+01, 3.213827E+02
3.369627E+01, 3.217237E+02
3.361797E+01, 3.220664E+02
3.353896E+01, 3.224107E+02
3.345926E+01, 3.227567E+02
3.337887E+01, 3.231043E+02
3.329780E+01, 3.234536E+02
3.321605E+01, 3.238047E+02
3.313363E+01, 3.241574E+02
3.305056E+01, 3.245120E+02
3.296684E+01, 3.248683E+02
3.288248E+01, 3.252265E+02
3.279749E+01, 3.255865E+02
3.271189E+01, 3.259483E+02
3.262568E+01, 3.263121E+02
3.253887E+01, 3.266777E+02
3.245148E+01, 3.270453E+02
3.236352E+01, 3.274149E+02
3.227500E+01, 3.277864E+02
3.218594E+01, 3.281599E+02
3.209635E+01, 3.285355E+02
3.200624E+01, 3.289131E+02
3.191562E+01, 3.292928E+02
3.182452E+01, 3.296746E+02
3.173295E+01, 3.300586E+02
3.164092E+01, 3.304447E+02
3.154845E+01, 3.308329E+02
3.145556E+01, 3.312234E+02
3.136226E+01, 3.316161E+02
3.126857E+01, 3.320111E+02
3.117452E+01, 3.324083E+02
3.108010E+01, 3.328078E+02
3.098536E+01, 3.332097E+02
3.089029E+01, 3.336139E+02
3.079494E+01, 3.340204E+02
3.069930E+01, 3.344294E+02
3.060341E+01, 3.348407E+02
3.050728E+01, 3.352545E+02
3.041093E+01, 3.356708E+02
3.031439E+01, 3.360895E+02
3.021767E+01, 3.365107E+02
3.012080E+01, 3.369345E+02
3.002380E+01, 3.373608E+02
2.992669E+01, 3.377896E+02
2.982949E+01, 3.382211E+02
2.973223E+01, 3.386551E+02
2.963492E+01, 3.390917E+02
2.953760E+01, 3.395310E+02
2.944028E+01, 3.399729E+02
2.934299E+01, 3.404175E+02
2.924574E+01, 3.408648E+02
2.914858E+01, 3.413148E+02
2.905151E+01, 3.417675E+02
2.895456E+01, 3.422229E+02
2.885776E+01, 3.426811E+02
2.876113E+01, 3.431420E+02
2.866469E+01, 3.436057E+02
2.856847E+01, 3.440721E+02
2.847250E+01, 3.445414E+02
2.837679E+01, 3.450134E+02
2.828138E+01, 3.454883E+02
2.818628E+01, 3.459659E+02
2.809153E+01, 3.464464E+02
2.799714E+01, 3.469297E+02
2.790315E+01, 3.474158E+02
2.780957E+01, 3.479047E+02
2.771643E+01, 3.483965E+02
2.762376E+01, 3.488911E+02
2.753158E+01, 3.493885E+02
2.743991E+01, 3.498888E+02
2.734878E+01, 3.503919E+02
2.725821E+01, 3.508978E+02
2.716823E+01, 3.514065E+02
2.707887E+01, 3.519180E+02
2.699013E+01, 3.524323E+02
2.690206E+01, 3.529494E+02
2.681466E+01, 3.534693E+02
2.672798E+01, 3.539919E+02
2.664202E+01, 3.545173E+02
2.655681E+01, 3.550455E+02
2.647237E+01, 3.555763E+02
2.638873E+01, 3.561099E+02
2.630591E+01, 3.566461E+02
2.622393E+01, 3.571850E+02
2.614281E+01, 3.577265E+02
2.606257E+01, 3.582707E+02
2.598324E+01, 3.588174E+02
2.590483E+01, 3.593667E+02
2.582736E+01, 3.599185E+02
2.575085E+01, 4.727872E-01
2.567533E+01, 1.029552E+00
2.560081E+01, 1.588746E+00
2.552731E+01, 2.150332E+00
2.545484E+01, 2.714274E+00
2.538344E+01, 3.280532E+00
2.531310E+01, 3.849065E+00
2.524385E+01, 4.419832E+00
2.517571E+01, 4.992788E+00
2.510869E+01, 5.567887E+00
2.504280E+01, 6.145084E+00
2.497807E+01, 6.724328E+00
2.491450E+01, 7.305571E+00
2.485211E+01, 7.888761E+00
2.479090E+01, 8.473844E+00
2.473090E+01, 9.060767E+00
2.467212E+01, 9.649473E+00
2.461456E+01, 1.023991E+01
2.455824E+01, 1.083201E+01
2.450317E+01, 1.142572E+01
2.444935E+01, 1.202098E+01
2.439680E+01, 1.261772E+01
2.434552E+01, 1.321588E+01
2.429553E+01, 1.381541E+01
2.424682E+01, 1.441622E+01
2.419940E+01, 1.501827E+01
2.415329E+01, 1.562147E+01
2.410847E+01, 1.622576E+01
2.406497E+01, 1.683108E+01
2.402278E+01, 1.743735E+01
2.398191E+01, 1.804450E+01
2.394236E+01, 1.865246E+01
2.390412E+01, 1.926117E+01
2.386721E+01, 1.987054E+01
2.383162E+01, 2.048050E+01
2.379735E+01, 2.109099E+01
2.376440E+01, 2.170193E+01
2.373277E+01, 2.231325E+01
2.370246E+01, 2.292487E+01
2.367346E+01, 2.353672E+01
2.364578E+01, 2.414873E+01
2.361940E+01, 2.476082E+01
2.359433E+01, 2.537292E+01
2.357055E+01, 2.598495E+01
2.354807E+01, 2.659685E+01
2.352687E+01, 2.720855E+01
2.350695E+01, 2.781996E+01
2.348830E+01, 2.843102E+01
2.347092E+01, 2.904166E+01
2.345479E+01, 2.965181E+01
2.343990E+01, 3.026139E+01
2.342626E+01, 3.087035E+01
2.341384E+01, 3.147860E+01
2.340263E+01, 3.208609E+01
2.339263E+01, 3.269274E+01
2.338383E+01, 3.329849E+01
2.337620E+01, 3.390329E+01
2.336975E+01, 3.450705E+01
2.336445E+01, 3.510973E+01
2.336029E+01, 3.571126E+01
2.335727E+01, 3.631157E+01
2.335536E+01, 3.691062E+01
2.335455E+01, 3.750834E+01
2.335482E+01, 3.810468E+01
2.335617E+01, 3.869959E+01
2.335857E+01, 3.929300E+01
2.336201E+01, 3.988487E+01
2.336648E+01, 4.047514E+01
2.337196E+01, 4.106377E+01
2.337842E+01, 4.165071E+01
2.338586E+01, 4.223592E+01
2.339426E+01, 4.281934E+01
2.340360E+01, 4.340093E+01
2.341387E+01, 4.398066E+01
2.342503E+01, 4.455848E+01
2.343709E+01, 4.513435E+01
2.345002E+01, 4.570824E+01
2.346380E+01, 4.628010E+01
2.347842E+01, 4.684991E+01
2.349385E+01, 4.741763E+01
2.351008E+01, 4.798323E+01
2.352708E+01, 4.854668E+01
2.354485E+01, 4.910796E+01
2.356337E+01, 4.966702E+01
2.358260E+01, 5.022385E+01
2.360255E+01, 5.077843E+01
2.362318E+01, 5.133073E+01
2.364448E+01, 5.188073E+01
2.366643E+01, 5.242840E+01
2.368901E+01, 5.297374E+01
2.371221E+01, 5.351672E+01
2.373600E+01, 5.405733E+01
2.376037E+01, 5.459554E+01
2.378529E+01, 5.513136E+01
2.381076E+01, 5.566476E+01
2.383675E+01, 5.619574E+01
2.386325E+01, 5.672428E+01
2.389023E+01, 5.725038E+01
2.391768E+01, 5.777402E+01
2.394558E+01, 5.829520E+01
2.397392E+01, 5.881393E+01
2.400267E+01, 5.933018E+01
2.403183E+01, 5.984396E+01
2.406136E+01, 6.035526E+01
2.409126E+01, 6.086409E+01
2.412151E+01, 6.137043E+01
2.415209E+01, 6.187431E+01
2.418299E+01, 6.237570E+01
2.421419E+01, 6.287462E+01
2.424567E+01, 6.337107E+01
2.427741E+01, 6.386505E+01
2.430941E+01, 6.435656E+01
2.434165E+01, 6.484562E+01
2.437411E+01, 6.533222E+01
2.440677E+01, 6.581637E+01
2.443962E+01, 6.629808E+01
2.447265E+01, 6.677736E+01
2.450584E+01, 6.725421E+01
2.453918E+01, 6.772865E+01
2.457266E+01, 6.820068E+01
2.460625E+01, 6.867031E+01
2.463995E+01, 6.913755E+01
2.467374E+01, 6.960241E+01
2.470761E+01, 7.006491E+01
2.474155E+01, 7.052505E+01
2.477554E+01, 7.098286E+01
2.480957E+01, 7.143833E+01
2.484363E+01, 7.189148E+01
2.487770E+01, 7.234232E+01
2.491178E+01, 7.279088E+01
2.494585E+01, 7.323716E+01
2.497991E+01, 7.368117E+01
2.501393E+01, 7.412293E+01
2.504791E+01, 7.456245E+01
2.508184E+01, 7.499976E+01
2.511571E+01, 7.543485E+01
2.514950E+01, 7.586776E+01
2.518321E+01, 7.629849E+01
2.521682E+01, 7.672705E+01
2.525034E+01, 7.715347E+01
2.528373E+01, 7.757776E+01
2.531701E+01, 7.799993E+01
2.535015E+01, 7.842001E+01
2.538315E+01, 7.883800E+01
2.541600E+01, 7.925392E+01
2.544869E+01, 7.966780E+01
2.548122E+01, 8.007963E+01
2.551356E+01, 8.048945E+01
2.554573E+01, 8.089727E+01
2.557770E+01, 8.130310E+01
2.560947E+01, 8.170696E+01
2.564104E+01, 8.210887E+01
2.567239E+01, 8.250884E+01
2.570352E+01, 8.290689E+01
2.573442E+01, 8.330304E+01
2.576509E+01, 8.369729E+01
2.579551E+01, 8.408968E+01
2.582569E+01, 8.448021E+01
2.585560E+01, 8.486890E+01
2.588526E+01, 8.525577E+01
2.591465E+01, 8.564084E+01
2.594377E+01, 8.602411E+01
2.597261E+01, 8.640561E+01
2.600116E+01, 8.678536E+01
2.602943E+01, 8.716336E+01
2.605740E+01, 8.753963E+01
2.608507E+01, 8.791420E+01
2.611243E+01, 8.828708E+01
2.613949E+01, 8.865827E+01
2.616623E+01, 8.902781E+01
2.619265E+01, 8.939570E+01
2.621875E+01, 8.976196E+01
2.624452E+01, 9.012661E+01
2.626997E+01, 9.048965E+01
2.629507E+01, 9.085112E+01
2.631984E+01, 9.121101E+01
2.634427E+01, 9.156936E+01
2.636835E+01, 9.192616E+01
2.639208E+01, 9.228145E+01
2.641546E+01, 9.263522E+01
2.643849E+01, 9.298751E+01
2.646115E+01, 9.333832E+01
2.648346E+01, 9.368766E+01
2.650540E+01, 9.403556E+01
2.652698E+01, 9.438203E+01
2.654819E+01, 9.472707E+01
2.656903E+01, 9.507072E+01
2.658949E+01, 9.541297E+01
2.660958E+01, 9.575385E+01
2.662930E+01, 9.609336E+01
2.664863E+01, 9.643153E+01
2.666759E+01, 9.676837E+01
2.668616E+01, 9.710388E+01
2.670435E+01, 9.743809E+01
2.672216E+01, 9.777101E+01
2.673958E+01, 9.810265E+01
2.675661E+01, 9.843303E+01
2.677326E+01, 9.876215E+01
2.678952E+01, 9.909004E+01
2.680538E+01, 9.941670E+01
2.682086E+01, 9.974215E+01
2.683595E+01, 1.000664E+02
2.685064E+01, 1.003895E+02
2.686495E+01, 1.007113E+02
2.687886E+01, 1.010321E+02
2.689238E+01, 1.013517E+02
2.690551E+01, 1.016701E+02
2.691824E+01, 1.019874E+02
2.693058E+01, 1.023036E+02
2.694253E+01, 1.026188E+02
2.695409E+01, 1.029328E+02
2.696526E+01, 1.032457E+02
2.697604E+01, 1.035576E+02
2.698642E+01, 1.038685E+02
2.699642E+01, 1.041783E+02
2.700602E+01, 1.044870E+02
2.701524E+01, 1.047948E+02
2.702407E+01, 1.051015E+02
2.703251E+01, 1.054073E+02
2.704056E+01, 1.057120E+02
2.704824E+01, 1.060158E+02
2.705552E+01, 1.063187E+02
2.706243E+01, 1.066206E+02
2.706895E+01, 1.069215E+02
2.707509E+01, 1.072215E+02
2.708085E+01, 1.075206E+02
2.708624E+01, 1.078188E+02
2.709125E+01, 1.081161E+02
2.709588E+01, 1.084126E+02
2.710014E+01, 1.087081E+02
2.710403E+01, 1.090028E+02
2.710755E+01, 1.092966E+02
2.711070E+01, 1.095895E+02
2.711348E+01, 1.098817E+02
2.711590E+01, 1.101730E+02
2.711796E+01, 1.104634E+02
2.711965E+01, 1.107531E+02
2.712099E+01, 1.110420E+02
2.712197E+01, 1.113301E+02
2.712260E+01, 1.116174E+02
2.712287E+01, 1.119039E+02
2.712279E+01, 1.121897E+02
2.712236E+01, 1.124747E+02
2.712158E+01, 1.127590E+02
2.712046E+01, 1.130425E+02
2.711900E+01, 1.133253E+02
2.711720E+01, 1.136074E+02
2.711506E+01, 1.138888E+02
2.711258E+01, 1.141694E+02
2.710977E+01, 1.144494E+02
2.710663E+01, 1.147287E+02
2.710316E+01, 1.150073E+02
2.709936E+01, 1.152853E+02
2.709524E+01, 1.155626E+02
2.709079E+01, 1.158392E+02
2.708603E+01, 1.161152E+02
2.708095E+01, 1.163905E+02
2.707555E+01, 1.166652E+02
2.706984E+01, 1.169393E+02
2.706382E+01, 1.172128E+02
2.705749E+01, 1.174857E+02
2.705086E+01, 1.177579E+02
2.704393E+01, 1.180296E+02
2.703669E+01, 1.183007E+02
2.702915E+01, 1.185712E+02
2.702132E+01, 1.188411E+02
2.701320E+01, 1.191105E+02
2.700478E+01, 1.193793E+02
2.699608E+01, 1.196475E+02
2.698708E+01, 1.199152E+02
2.697781E+01, 1.201824E+02
2.696825E+01, 1.204490E+02
2.695841E+01, 1.207151E+02
2.694830E+01, 1.209807E+02
2.693791E+01, 1.212458E+02
2.692725E+01, 1.215103E+02
2.691632E+01, 1.217744E+02
2.690512E+01, 1.220379E+02
2.689365E+01, 1.223010E+02
2.688192E+01, 1.225636E+02
2.686993E+01, 1.228257E+02
2.685768E+01, 1.230874E+02
2.684518E+01, 1.233485E+02
2.683242E+01, 1.236093E+02
2.681941E+01, 1.238695E+02
2.680614E+01, 1.241293E+02
2.679263E+01, 1.243887E+02
2.677888E+01, 1.246476E+02
2.676488E+01, 1.249061E+02
2.675064E+01, 1.251642E+02
2.673616E+01, 1.254219E+02
2.672144E+01, 1.256791E+02
2.670649E+01, 1.259359E+02
2.669130E+01, 1.261923E+02
2.667589E+01, 1.264484E+02
2.666024E+01, 1.267040E+02
2.664437E+01, 1.269592E+02
2.662827E+01, 1.272141E+02
2.661195E+01, 1.274685E+02
2.659540E+01, 1.277226E+02
2.657864E+01, 1.279764E+02
2.656166E+01, 1.282297E+02
2.654447E+01, 1.284827E+02
2.652706E+01, 1.287354E+02
2.650944E+01, 1.289877E+02
2.649161E+01, 1.292396E+02
2.647357E+01, 1.294912E+02
2.645533E+01, 1.297425E+02
2.643688E+01, 1.299934E+02
2.641823E+01, 1.302440E+02
2.639938E+01, 1.304943E+02
2.638033E+01, 1.307443E+02
2.636108E+01, 1.309939E+02
2.634164E+01, 1.312432E+02
2.632200E+01, 1.314923E+02
2.630217E+01, 1.317410E+02
2.628215E+01, 1.319894E+02
2.626194E+01, 1.322376E+02
2.624155E+01, 1.324854E+02
2.622097E+01, 1.327330E+02
2.620020E+01, 1.329803E+02
2.617925E+01, 1.332273E+02
2.615813E+01, 1.334740E+02
2.613682E+01, 1.337205E+02
2.611534E+01, 1.339667E+02
2.609368E+01, 1.342126E+02
2.607184E+01, 1.344583E+02
2.604983E+01, 1.347037E+02
2.602765E+01, 1.349489E+02
2.600531E+01, 1.351938E+02
2.598279E+01, 1.354385E+02
2.596011E+01, 1.356829E+02
2.593726E+01, 1.359272E+02
2.591425E+01, 1.361711E+02
2.589107E+01, 1.364149E+02
2.586774E+01, 1.366584E+02
2.584424E+01, 1.369018E+02
2.582059E+01, 1.371449E+02
2.579678E+01, 1.373877E+02
2.577282E+01, 1.376304E+02
2.574870E+01, 1.378729E+02
2.572444E+01, 1.381152E+02
2.570002E+01, 1.383572E+02
2.567545E+01, 1.385991E+02
2.565073E+01, 1.388408E+02
2.562587E+01, 1.390823E+02
2.560086E+01, 1.393236E+02
2.557571E+01, 1.395647E+02
2.555042E+01, 1.398056E+02
2.552499E+01, 1.400464E+02
2.549941E+01, 1.402870E+02
2.547370E+01, 1.405274E+02
2.544785E+01, 1.407676E+02
2.542187E+01, 1.410077E+02
2.539575E+01, 1.412477E+02
2.536950E+01, 1.414874E+02
2.534312E+01, 1.417270E+02
2.531661E+01, 1.419665E+02
2.528997E+01, 1.422058E+02
2.526321E+01, 1.424450E+02
2.523631E+01, 1.426840E+02
2.520930E+01, 1.429229E+02
2.518216E+01, 1.431616E+02
2.515490E+01, 1.434002E+02
2.512751E+01, 1.436387E+02
2.510001E+01, 1.438771E+02
2.507239E+01, 1.441153E+02
2.504466E+01, 1.443534E+02
2.501681E+01, 1.445913E+02
2.498884E+01, 1.448292E+02
2.496077E+01, 1.450669E+02
2.493258E+01, 1.453046E+02
2.490428E+01, 1.455421E+02
2.487588E+01, 1.457795E+02
2.484736E+01, 1.460168E+02
2.481874E+01, 1.462539E+02
2.479002E+01, 1.464910E+02
2.476119E+01, 1.467280E+02
2.473227E+01, 1.469649E+02
2.470324E+01, 1.472017E+02
2.467411E+01, 1.474384E+02
2.464488E+01, 1.476750E+02
2.461556E+01, 1.479115E+02
2.458614E+01, 1.481480E+02
2.455663E+01, 1.483843E+02
2.452702E+01, 1.486206E+02
2.449733E+01, 1.488568E+02
2.446754E+01, 1.490929E+02
2.443767E+01, 1.493289E+02
2.440770E+01, 1.495649E+02
2.437766E+01, 1.498008E+02
2.434752E+01, 1.500366E+02
2.431731E+01, 1.502723E+02
2.428701E+01, 1.505080E+02
2.425663E+01, 1.507436E+02
2.422617E+01, 1.509792E+02
2.419563E+01, 1.512147E+02
2.416501E+01, 1.514501E+02
2.413432E+01, 1.516855E+02
2.410356E+01, 1.519208E+02
2.407272E+01, 1.521561E+02
2.404181E+01, 1.523913E+02
2.401083E+01, 1.526265E+02
2.397977E+01, 1.528616E+02
2.394866E+01, 1.530967E+02
2.391747E+01, 1.533317E+02
2.388622E+01, 1.535667E+02
2.385491E+01, 1.538016E+02
2.382353E+01, 1.540365E+02
2.379209E+01, 1.542714E+02
2.376059E+01, 1.545062E+02
2.372903E+01, 1.547410E+02
2.369742E+01, 1.549757E+02
2.366574E+01, 1.552104E+02
2.363402E+01, 1.554451E+02
2.360223E+01, 1.556797E+02
2.357040E+01, 1.559143E+02
2.353851E+01, 1.561489E+02
2.350658E+01, 1.563835E+02
2.347459E+01, 1.566180E+02
2.344256E+01, 1.568525E+02
2.341048E+01, 1.570870E+02
2.337836E+01, 1.573214E+02
2.334619E+01, 1.575559E+02
2.331398E+01, 1.577903E+02
2.328173E+01, 1.580247E+02
2.324944E+01, 1.582590E+02
2.321711E+01, 1.584934E+02
2.318475E+01, 1.587277E+02
2.315234E+01, 1.589620E+02
2.311990E+01, 1.591963E+02
2.308743E+01, 1.594306E+02
2.305493E+01, 1.596649E+02
2.302239E+01, 1.598991E+02
2.298982E+01, 1.601333E+02
2.295723E+01, 1.603676E+02
2.292460E+01, 1.606018E+02
2.289195E+01, 1.608360E+02
2.285928E+01, 1.610702E+02
2.282658E+01, 1.613043E+02
2.279386E+01, 1.615385E+02
2.276111E+01, 1.617726E+02
2.272835E+01, 1.620068E+02
2.269557E+01, 1.622409E+02
2.266277E+01, 1.624751E+02
2.262995E+01, 1.627092E+02
2.259711E+01, 1.629433E+02
2.256426E+01, 1.631774E+02
2.253140E+01, 1.634115E+02
2.249853E+01, 1.636456E+02
2.246564E+01, 1.638796E+02
2.243275E+01, 1.641137E+02
2.239984E+01, 1.643478E+02
2.236693E+01, 1.645818E+02
2.233401E+01, 1.648159E+02
2.230109E+01, 1.650499E+02
2.226816E+01, 1.652840E+02
2.223523E+01, 1.655180E+02
2.220230E+01, 1.657520E+02
2.216937E+01, 1.659860E+02
2.213643E+01, 1.662201E+02
2.210350E+01, 1.664541E+02
2.207057E+01, 1.666881E+02
2.203765E+01, 1.669220E+02
2.200473E+01, 1.671560E+02
2.197181E+01, 1.673900E+02
2.193890E+01, 1.676240E+02
2.190600E+01, 1.678579E+02
2.187311E+01, 1.680919E+02
2.184023E+01, 1.683258E+02
2.180736E+01, 1.685597E+02
2.177450E+01, 1.687936E+02
2.174166E+01, 1.690275E+02
2.170883E+01, 1.692614E+02
2.167601E+01, 1.694953E+02
2.164322E+01, 1.697291E+02
2.161043E+01, 1.699630E+02
2.157767E+01, 1.701968E+02
2.154493E+01, 1.704306E+02
2.151221E+01, 1.706644E+02
2.147950E+01, 1.708982E+02
2.144682E+01, 1.711320E+02
2.141417E+01, 1.713657E+02
2.138154E+01, 1.715995E+02
2.134893E+01, 1.718332E+02
2.131635E+01, 1.720669E+02
2.128380E+01, 1.723005E+02
2.125127E+01, 1.725342E+02
2.121878E+01, 1.727678E+02
2.118631E+01, 1.730014E+02
2.115388E+01, 1.732349E+02
2.112147E+01, 1.734684E+02
2.108910E+01, 1.737019E+02
2.105677E+01, 1.739354E+02
2.102447E+01, 1.741688E+02
2.099220E+01, 1.744023E+02
2.095997E+01, 1.746356E+02
2.092778E+01, 1.748690E+02
2.089562E+01, 1.751022E+02
2.086351E+01, 1.753355E+02
2.083143E+01, 1.755687E+02
2.079939E+01, 1.758019E+02
2.076740E+01, 1.760350E+02
2.073545E+01, 1.762681E+02
2.070354E+01, 1.765011E+02
2.067167E+01, 1.767341E+02
2.063985E+01, 1.769671E+02
2.060808E+01, 1.771999E+02
2.057635E+01, 1.774328E+02
2.054467E+01, 1.776655E+02
2.051303E+01, 1.778982E+02
2.048145E+01, 1.781309E+02
2.044991E+01, 1.783635E+02
2.041843E+01, 1.785960E+02
2.038699E+01, 1.788285E+02
2.035561E+01, 1.790609E+02
2.032428E+01, 1.792932E+02
2.029300E+01, 1.795255E+02
2.026177E+01, 1.797576E+02
2.023060E+01, 1.799898E+02
2.019949E+01, 1.802218E+02
2.016843E+01, 1.804537E+02
2.013742E+01, 1.806856E+02
2.010648E+01, 1.809174E+02
2.007559E+01, 1.811491E+02
2.004476E+01, 1.813807E+02
2.001398E+01, 1.816122E+02
1.998327E+01, 1.818436E+02
1.995262E+01, 1.820749E+02
1.992203E+01, 1.823061E+02
1.989150E+01, 1.825372E+02
1.986103E+01, 1.827683E+02
1.983062E+01, 1.829992E+02
1.980028E+01, 1.832300E+02
1.977000E+01, 1.834607E+02
1.973979E+01, 1.836912E+02
1.970964E+01, 1.839217E+02
1.967955E+01, 1.841520E+02
1.964953E+01, 1.843822E+02
1.961958E+01, 1.846123E+02
1.958969E+01, 1.848423E+02
1.955987E+01, 1.850721E+02
1.953012E+01, 1.853018E+02
1.950044E+01, 1.855314E+02
1.947082E+01, 1.857608E+02
1.944128E+01, 1.859901E+02
1.941180E+01, 1.862192E+02
1.938240E+01, 1.864482E+02
1.935306E+01, 1.866770E+02
1.932380E+01, 1.869057E+02
1.929460E+01, 1.871342E+02
1.926548E+01, 1.873626E+02
1.923643E+01, 1.875908E+02
1.920746E+01, 1.878188E+02
1.917855E+01, 1.880467E+02
1.914972E+01, 1.882744E+02
1.912097E+01, 1.885019E+02
1.909228E+01, 1.887292E+02
1.906367E+01, 1.889564E+02
1.903514E+01, 1.891833E+02
1.900668E+01, 1.894101E+02
1.897829E+01, 1.896367E+02
1.894999E+01, 1.898631E+02
1.892175E+01, 1.900893E+02
1.889360E+01, 1.903153E+02
1.886551E+01, 1.905411E+02
1.883751E+01, 1.907667E+02
1.880958E+01, 1.909920E+02
1.878173E+01, 1.912172E+02
1.875396E+01, 1.914421E+02
1.872626E+01, 1.916668E+02
1.869865E+01, 1.918913E+02
1.867110E+01, 1.921156E+02
1.864364E+01, 1.923396E+02
1.861626E+01, 1.925634E+02
1.858895E+01, 1.927870E+02
1.856173E+01, 1.930103E+02
1.853458E+01, 1.932333E+02
1.850751E+01, 1.934562E+02
1.848052E+01, 1.936787E+02
1.845360E+01, 1.939010E+02
1.842677E+01, 1.941231E+02
1.840002E+01, 1.943449E+02
1.837334E+01, 1.945664E+02
1.834675E+01, 1.947876E+02
1.832023E+01, 1.950086E+02
1.829379E+01, 1.952293E+02
1.826743E+01, 1.954497E+02
1.824116E+01, 1.956698E+02
1.821496E+01, 1.958896E+02
1.818884E+01, 1.961092E+02
1.816279E+01, 1.963284E+02
1.813683E+01, 1.965473E+02
1.811095E+01, 1.967660E+02
1.808514E+01, 1.969843E+02
1.805942E+01, 1.972023E+02
1.803377E+01, 1.974200E+02
1.800820E+01, 1.976374E+02
1.798271E+01, 1.978545E+02
1.795730E+01, 1.980712E+02
1.793197E+01, 1.982876E+02
1.790671E+01, 1.985037E+02
1.788153E+01, 1.987194E+02
1.785643E+01, 1.989348E+02
1.783141E+01, 1.991499E+02
1.780646E+01, 1.993646E+02
1.778159E+01, 1.995789E+02
1.775679E+01, 1.997929E+02
1.773207E+01, 2.000065E+02
1.770743E+01, 2.002198E+02
1.768286E+01, 2.004327E+02
1.765836E+01, 2.006453E+02
1.763394E+01, 2.008574E+02
1.760959E+01, 2.010692E+02
1.758532E+01, 2.012806E+02
1.756112E+01, 2.014916E+02
1.753699E+01, 2.017022E+02
1.751293E+01, 2.019125E+02
1.748894E+01, 2.021223E+02
1.746503E+01, 2.023317E+02
1.744118E+01, 2.025408E+02
1.741740E+01, 2.027494E+02
1.739369E+01, 2.029576E+02
1.737005E+01, 2.031654E+02
1.734647E+01, 2.033728E+02
1.732296E+01, 2.035797E+02
1.729952E+01, 2.037863E+02
1.727614E+01, 2.039924E+02
1.725283E+01, 2.041980E+02
1.722957E+01, 2.044033E+02
1.720638E+01, 2.046081E+02
1.718325E+01, 2.048124E+02
1.716018E+01, 2.050164E+02
1.713717E+01, 2.052198E+02
1.711421E+01, 2.054228E+02
1.709132E+01, 2.056254E+02
1.706847E+01, 2.058275E+02
1.704568E+01, 2.060291E+02
1.702295E+01, 2.062303E+02
1.700027E+01, 2.064310E+02
1.697763E+01, 2.066312E+02
1.695505E+01, 2.068309E+02
1.693251E+01, 2.070302E+02
1.691002E+01, 2.072290E+02
1.688758E+01, 2.074273E+02
1.686518E+01, 2.076251E+02
1.684282E+01, 2.078224E+02
1.682050E+01, 2.080193E+02
1.679822E+01, 2.082156E+02
1.677597E+01, 2.084114E+02
1.675376E+01, 2.086067E+02
1.673159E+01, 2.088016E+02
1.670945E+01, 2.089959E+02
1.668733E+01, 2.091897E+02
1.666525E+01, 2.093830E+02
1.664319E+01, 2.095758E+02
1.662115E+01, 2.097680E+02
1.659914E+01, 2.099597E+02
1.657715E+01, 2.101510E+02
1.655517E+01, 2.103416E+02
1.653321E+01, 2.105318E+02
1.651127E+01, 2.107214E+02
1.648933E+01, 2.109105E+02
1.646741E+01, 2.110991E+02
1.644549E+01, 2.112871E+02
1.642357E+01, 2.114746E+02
1.640166E+01, 2.116615E+02
1.637975E+01, 2.118479E+02
1.635783E+01, 2.120338E+02
1.633591E+01, 2.122191E+02
1.631397E+01, 2.124038E+02
1.629203E+01, 2.125880E+02
1.627008E+01, 2.127717E+02
1.624810E+01, 2.129548E+02
1.622611E+01, 2.131373E+02
1.620410E+01, 2.133193E+02
1.618206E+01, 2.135007E+02
1.615999E+01, 2.136816E+02
1.613789E+01, 2.138619E+02
1.611576E+01, 2.140417E+02
1.609359E+01, 2.142209E+02
1.607138E+01, 2.143995E+02
1.604913E+01, 2.145776E+02
1.602683E+01, 2.147551E+02
1.600448E+01, 2.149320E+02
1.598207E+01, 2.151084E+02
1.595961E+01, 2.152842E+02
1.593709E+01, 2.154595E+02
1.591451E+01, 2.156342E+02
1.589186E+01, 2.158083E+02
1.586915E+01, 2.159818E+02
1.584635E+01, 2.161548E+02
1.582348E+01, 2.163273E+02
1.580054E+01, 2.164991E+02
1.577750E+01, 2.166704E+02
1.575438E+01, 2.168411E+02
1.573117E+01, 2.170113E+02
1.570787E+01, 2.171809E+02
1.568446E+01, 2.173500E+02
1.566095E+01, 2.175185E+02
1.563734E+01, 2.176864E+02
1.561362E+01, 2.178538E+02
1.558979E+01, 2.180206E+02
1.556584E+01, 2.181869E+02
1.554177E+01, 2.183526E+02
1.551757E+01, 2.185178E+02
1.549325E+01, 2.186824E+02
1.546880E+01, 2.188465E+02
1.544421E+01, 2.190100E+02
1.541948E+01, 2.191730E+02
1.539461E+01, 2.193354E+02
1.536959E+01, 2.194973E+02
1.534443E+01, 2.196587E+02
1.531911E+01, 2.198195E+02
1.529363E+01, 2.199799E+02
1.526799E+01, 2.201396E+02
1.524219E+01, 2.202989E+02
1.521622E+01, 2.204576E+02
1.519007E+01, 2.206159E+02
1.516376E+01, 2.207736E+02
1.513726E+01, 2.209308E+02
1.511058E+01, 2.210874E+02
1.508372E+01, 2.212436E+02
1.505666E+01, 2.213993E+02
1.502941E+01, 2.215545E+02
1.500197E+01, 2.217092E+02
1.497433E+01, 2.218634E+02
1.494649E+01, 2.220172E+02
1.491844E+01, 2.221704E+02
1.489018E+01, 2.223232E+02
1.486171E+01, 2.224755E+02
1.483302E+01, 2.226273E+02
1.480411E+01, 2.227787E+02
1.477499E+01, 2.229297E+02
1.474564E+01, 2.230801E+02
1.471606E+01, 2.232302E+02
1.468626E+01, 2.233798E+02
1.465622E+01, 2.235289E+02
1.462595E+01, 2.236777E+02
1.459544E+01, 2.238260E+02
1.456468E+01, 2.239739E+02
1.453369E+01, 2.241214E+02
1.450245E+01, 2.242684E+02
1.447097E+01, 2.244151E+02
1.443923E+01, 2.245614E+02
1.440725E+01, 2.247073E+02
1.437501E+01, 2.248528E+02
1.434252E+01, 2.249980E+02
1.430977E+01, 2.251428E+02
1.427676E+01, 2.252872E+02
1.424349E+01, 2.254312E+02
1.420995E+01, 2.255750E+02
1.417616E+01, 2.257183E+02
1.414210E+01, 2.258614E+02
1.410777E+01, 2.260041E+02
1.407318E+01, 2.261465E+02
1.403831E+01, 2.262886E+02
1.400318E+01, 2.264304E+02
1.396778E+01, 2.265718E+02
1.393210E+01, 2.267130E+02
1.389616E+01, 2.268539E+02
1.385994E+01, 2.269946E+02
1.382345E+01, 2.271349E+02
1.378668E+01, 2.272751E+02
1.374964E+01, 2.274149E+02
1.371232E+01, 2.275545E+02
1.367474E+01, 2.276939E+02
1.363687E+01, 2.278331E+02
1.359873E+01, 2.279720E+02
1.356032E+01, 2.281107E+02
1.352164E+01, 2.282493E+02
1.348268E+01, 2.283876E+02
1.344344E+01, 2.285257E+02
1.340394E+01, 2.286637E+02
1.336416E+01, 2.288015E+02
1.332411E+01, 2.289391E+02
1.328379E+01, 2.290766E+02
1.324320E+01, 2.292140E+02
1.320235E+01, 2.293512E+02
1.316122E+01, 2.294883E+02
1.311983E+01, 2.296252E+02
1.307818E+01, 2.297621E+02
1.303626E+01, 2.298989E+02
1.299407E+01, 2.300356E+02
1.295163E+01, 2.301722E+02
1.290893E+01, 2.303087E+02
1.286597E+01, 2.304452E+02
1.282276E+01, 2.305816E+02
1.277929E+01, 2.307180E+02
1.273557E+01, 2.308544E+02
1.269160E+01, 2.309907E+02
1.264738E+01, 2.311271E+02
1.260292E+01, 2.312634E+02
1.255822E+01, 2.313997E+02
1.251327E+01, 2.315361E+02
1.246808E+01, 2.316725E+02
1.242266E+01, 2.318089E+02
1.237701E+01, 2.319454E+02
1.233112E+01, 2.320819E+02
1.228501E+01, 2.322185E+02
1.223867E+01, 2.323552E+02
1.219210E+01, 2.324920E+02
1.214532E+01, 2.326289E+02
1.209831E+01, 2.327659E+02
1.205110E+01, 2.329030E+02
1.200367E+01, 2.330403E+02
1.195603E+01, 2.331777E+02
1.190818E+01, 2.333152E+02
1.186014E+01, 2.334530E+02
1.181189E+01, 2.335909E+02
1.176344E+01, 2.337290E+02
1.171480E+01, 2.338673E+02
1.166597E+01, 2.340058E+02
1.161696E+01, 2.341446E+02
1.156775E+01, 2.342836E+02
1.151837E+01, 2.344228E+02
1.146881E+01, 2.345623E+02
1.141907E+01, 2.347021E+02
1.136917E+01, 2.348422E+02
1.131909E+01, 2.349825E+02
1.126885E+01, 2.351232E+02
1.121845E+01, 2.352642E+02
1.116789E+01, 2.354056E+02
1.111717E+01, 2.355473E+02
1.106630E+01, 2.356893E+02
1.101529E+01, 2.358318E+02
1.096413E+01, 2.359746E+02
1.091282E+01, 2.361178E+02
1.086138E+01, 2.362615E+02
1.080980E+01, 2.364056E+02
1.075810E+01, 2.365501E+02
1.070626E+01, 2.366951E+02
1.065429E+01, 2.368405E+02
1.060221E+01, 2.369865E+02
1.055001E+01, 2.371329E+02
1.049769E+01, 2.372799E+02
1.044525E+01, 2.374274E+02
1.039271E+01, 2.375755E+02
1.034007E+01, 2.377241E+02
1.028732E+01, 2.378733E+02
1.023447E+01, 2.380231E+02
1.018152E+01, 2.381735E+02
1.012848E+01, 2.383245E+02
1.007535E+01, 2.384762E+02
1.002213E+01, 2.386286E+02
9.968833E+00, 2.387816E+02
9.915451E+00, 2.389353E+02
9.861991E+00, 2.390897E+02
9.808456E+00, 2.392449E+02
9.754849E+00, 2.394008E+02
9.701172E+00, 2.395574E+02
9.647430E+00, 2.397149E+02
9.593623E+00, 2.398731E+02
9.539756E+00, 2.400322E+02
9.485832E+00, 2.401921E+02
9.431852E+00, 2.403529E+02
9.377821E+00, 2.405146E+02
9.323739E+00, 2.406771E+02
9.269611E+00, 2.408406E+02
9.215439E+00, 2.410050E+02
9.161226E+00, 2.411704E+02
9.106974E+00, 2.413368E+02
9.052686E+00, 2.415041E+02
8.998364E+00, 2.416725E+02
8.944011E+00, 2.418420E+02
8.889629E+00, 2.420125E+02
8.835222E+00, 2.421841E+02
8.780791E+00, 2.423569E+02
8.726338E+00, 2.425308E+02
8.671868E+00, 2.427058E+02
8.617380E+00, 2.428821E+02
8.562879E+00, 2.430595E+02
8.508367E+00, 2.432382E+02
8.453845E+00, 2.434182E+02
8.399316E+00, 2.435995E+02
8.344783E+00, 2.437821E+02
8.290247E+00, 2.439660E+02
8.235711E+00, 2.441513E+02
8.181177E+00, 2.443381E+02
8.126648E+00, 2.445262E+02
8.072125E+00, 2.447159E+02
8.017610E+00, 2.449070E+02
7.963107E+00, 2.450997E+02
7.908616E+00, 2.452939E+02
7.854141E+00, 2.454897E+02
7.799683E+00, 2.456872E+02
7.745244E+00, 2.458863E+02
7.690826E+00, 2.460871E+02
7.636433E+00, 2.462896E+02
7.582065E+00, 2.464939E+02
7.527724E+00, 2.466999E+02
7.473414E+00, 2.469079E+02
7.419135E+00, 2.471177E+02
7.364890E+00, 2.473294E+02
7.310682E+00, 2.475430E+02
7.256511E+00, 2.477587E+02
7.202381E+00, 2.479764E+02
7.148293E+00, 2.481961E+02
7.094249E+00, 2.484180E+02
7.040252E+00, 2.486421E+02
6.986303E+00, 2.488683E+02
6.932405E+00, 2.490968E+02
6.878560E+00, 2.493276E+02
6.824769E+00, 2.495608E+02
6.771036E+00, 2.497964E+02
6.717361E+00, 2.500344E+02
6.663748E+00, 2.502749E+02
6.610199E+00, 2.505180E+02
6.556715E+00, 2.507636E+02
6.503300E+00, 2.510120E+02
6.449954E+00, 2.512631E+02
6.396681E+00, 2.515169E+02
6.343483E+00, 2.517736E+02
6.290362E+00, 2.520332E+02
6.237321E+00, 2.522957E+02
6.184361E+00, 2.525613E+02
6.131486E+00, 2.528300E+02
6.078697E+00, 2.531019E+02
6.025998E+00, 2.533769E+02
5.973391E+00, 2.536553E+02
5.920878E+00, 2.539371E+02
5.868462E+00, 2.542223E+02
5.816146E+00, 2.545111E+02
5.763932E+00, 2.548034E+02
5.711824E+00, 2.550995E+02
5.659823E+00, 2.553993E+02
5.607934E+00, 2.557030E+02
5.556158E+00, 2.560107E+02
5.504500E+00, 2.563224E+02
5.452961E+00, 2.566382E+02
5.401545E+00, 2.569583E+02
5.350256E+00, 2.572826E+02
5.299096E+00, 2.576115E+02
5.248069E+00, 2.579448E+02
5.197178E+00, 2.582828E+02
5.146427E+00, 2.586256E+02
5.095819E+00, 2.589732E+02
5.045359E+00, 2.593259E+02
4.995049E+00, 2.596836E+02
4.944894E+00, 2.600465E+02
4.894897E+00, 2.604148E+02
4.845063E+00, 2.607886E+02
4.795396E+00, 2.611681E+02
4.745900E+00, 2.615532E+02
4.696579E+00, 2.619443E+02
4.647438E+00, 2.623414E+02
4.598482E+00, 2.627448E+02
4.549715E+00, 2.631545E+02
4.501142E+00, 2.635707E+02
4.452768E+00, 2.639935E+02
4.404599E+00, 2.644233E+02
4.356638E+00, 2.648600E+02
4.308893E+00, 2.653039E+02
4.261368E+00, 2.657553E+02
4.214070E+00, 2.662141E+02
4.167004E+00, 2.666808E+02
4.120176E+00, 2.671554E+02
4.073592E+00, 2.676382E+02
4.027259E+00, 2.681293E+02
3.981184E+00, 2.686290E+02
3.935373E+00, 2.691376E+02
3.889834E+00, 2.696552E+02
3.844573E+00, 2.701820E+02
3.799599E+00, 2.707183E+02
3.754918E+00, 2.712644E+02
3.710539E+00, 2.718205E+02
3.666470E+00, 2.723868E+02
3.622718E+00, 2.729636E+02
3.579294E+00, 2.735512E+02
3.536206E+00, 2.741499E+02
3.493462E+00, 2.747598E+02
3.451073E+00, 2.753813E+02
3.409048E+00, 2.760148E+02
3.367397E+00, 2.766603E+02
3.326131E+00, 2.773184E+02
3.285259E+00, 2.779892E+02
3.244793E+00, 2.786730E+02
3.204745E+00, 2.793702E+02
3.165125E+00, 2.800810E+02
3.125945E+00, 2.808058E+02
3.087219E+00, 2.815449E+02
3.048957E+00, 2.822985E+02
3.011174E+00, 2.830670E+02
2.973882E+00, 2.838506E+02
2.937094E+00, 2.846497E+02
2.900825E+00, 2.854646E+02
2.865089E+00, 2.862955E+02
2.829900E+00, 2.871426E+02
2.795272E+00, 2.880064E+02
2.761222E+00, 2.888869E+02
2.727764E+00, 2.897846E+02
2.694914E+00, 2.906994E+02
2.662687E+00, 2.916318E+02
2.631101E+00, 2.925818E+02
2.600170E+00, 2.935496E+02
2.569913E+00, 2.945354E+02
2.540344E+00, 2.955392E+02
2.511482E+00, 2.965611E+02
2.483342E+00, 2.976011E+02
2.455942E+00, 2.986593E+02
2.429299E+00, 2.997356E+02
2.403428E+00, 3.008298E+02
2.378348E+00, 3.019420E+02
2.354073E+00, 3.030718E+02
2.330621E+00, 3.042191E+02
2.308007E+00, 3.053835E+02
2.286247E+00, 3.065648E+02
2.265354E+00, 3.077624E+02
2.245345E+00, 3.089760E+02
2.226232E+00, 3.102049E+02
2.208028E+00, 3.114486E+02
2.190745E+00, 3.127065E+02
2.174396E+00, 3.139778E+02
2.158989E+00, 3.152617E+02
2.144535E+00, 3.165575E+02
2.131041E+00, 3.178641E+02
2.118514E+00, 3.191807E+02
2.106959E+00, 3.205062E+02
2.096382E+00, 3.218396E+02
2.086784E+00, 3.231797E+02
2.078167E+00, 3.245256E+02
2.070532E+00, 3.258759E+02
2.063875E+00, 3.272295E+02
2.058195E+00, 3.285852E+02
2.053487E+00, 3.299418E+02
2.049743E+00, 3.312980E+02
2.046957E+00, 3.326526E+02
2.045119E+00, 3.340044E+02
2.044219E+00, 3.353522E+02
2.044244E+00, 3.366949E+02
2.045180E+00, 3.380312E+02
2.047014E+00, 3.393600E+02
2.049728E+00, 3.406804E+02
2.053306E+00, 3.419912E+02
2.057730E+00, 3.432916E+02
2.062979E+00, 3.445804E+02
2.069035E+00, 3.458570E+02
2.075875E+00, 3.471205E+02
2.083479E+00, 3.483701E+02
2.091824E+00, 3.496052E+02
2.100887E+00, 3.508252E+02
2.110644E+00, 3.520294E+02
2.121074E+00, 3.532174E+02
2.132150E+00, 3.543888E+02
2.143851E+00, 3.555432E+02
2.156150E+00, 3.566802E+02
2.169026E+00, 3.577997E+02
2.182452E+00, 3.589013E+02
2.196406E+00, 3.599850E+02
2.210863E+00, 1.050667E+00
2.225800E+00, 2.098172E+00
2.241195E+00, 3.127528E+00
2.257022E+00, 4.138753E+00
2.273261E+00, 5.131900E+00
2.289889E+00, 6.107058E+00
2.306884E+00, 7.064343E+00
2.324225E+00, 8.003899E+00
2.341890E+00, 8.925897E+00
2.359859E+00, 9.830528E+00
2.378113E+00, 1.071800E+01
2.396631E+00, 1.158855E+01
2.415395E+00, 1.244242E+01
2.434387E+00, 1.327985E+01
2.453587E+00, 1.410113E+01
2.472979E+00, 1.490652E+01
2.492546E+00, 1.569631E+01
2.512271E+00, 1.647080E+01
2.532137E+00, 1.723027E+01
2.552131E+00, 1.797502E+01
2.572236E+00, 1.870536E+01
2.592438E+00, 1.942158E+01
2.612723E+00, 2.012398E+01
2.633076E+00, 2.081288E+01
2.653486E+00, 2.148855E+01
2.673939E+00, 2.215131E+01
2.694422E+00, 2.280145E+01
2.714923E+00, 2.343925E+01
2.735432E+00, 2.406500E+01
2.755936E+00, 2.467899E+01
2.776425E+00, 2.528150E+01
2.796888E+00, 2.587279E+01
2.817316E+00, 2.645314E+01
2.837697E+00, 2.702280E+01
2.858024E+00, 2.758205E+01
2.878285E+00, 2.813112E+01
2.898474E+00, 2.867027E+01
2.918580E+00, 2.919974E+01
2.938597E+00, 2.971976E+01
2.958515E+00, 3.023056E+01
2.978326E+00, 3.073237E+01
2.998025E+00, 3.122540E+01
3.017602E+00, 3.170988E+01
3.037051E+00, 3.218600E+01
3.056365E+00, 3.265396E+01
3.075538E+00, 3.311397E+01
3.094564E+00, 3.356621E+01
3.113435E+00, 3.401087E+01
3.132146E+00, 3.444813E+01
3.150691E+00, 3.487817E+01
3.169065E+00, 3.530115E+01
3.187263E+00, 3.571725E+01
3.205278E+00, 3.612661E+01
3.223106E+00, 3.652941E+01
3.240742E+00, 3.692578E+01
3.258181E+00, 3.731588E+01
3.275419E+00, 3.769985E+01
3.292451E+00, 3.807783E+01
3.309272E+00, 3.844994E+01
3.325879E+00, 3.881633E+01
3.342268E+00, 3.917712E+01
3.358434E+00, 3.953243E+01
3.374374E+00, 3.988238E+01
3.390083E+00, 4.022708E+01
3.405560E+00, 4.056665E+01
3.420799E+00, 4.090120E+01
3.435798E+00, 4.123083E+01
3.450553E+00, 4.155564E+01
3.465061E+00, 4.187572E+01
3.479320E+00, 4.219119E+01
3.493325E+00, 4.250212E+01
3.507075E+00, 4.280862E+01
3.520567E+00, 4.311076E+01
3.533797E+00, 4.340863E+01
3.546764E+00, 4.370231E+01
3.559465E+00, 4.399189E+01
3.571897E+00, 4.427743E+01
3.584058E+00, 4.455901E+01
3.595946E+00, 4.483672E+01
3.607558E+00, 4.511060E+01
3.618893E+00, 4.538074E+01
3.629949E+00, 4.564719E+01
3.640723E+00, 4.591003E+01
3.651213E+00, 4.616931E+01
3.661418E+00, 4.642509E+01
3.671336E+00, 4.667742E+01
3.680965E+00, 4.692638E+01
3.690304E+00, 4.717200E+01
3.699351E+00, 4.741434E+01
3.708105E+00, 4.765345E+01
3.716563E+00, 4.788939E+01
3.724725E+00, 4.812219E+01
3.732590E+00, 4.835190E+01
3.740155E+00, 4.857856E+01
3.747421E+00, 4.880223E+01
3.754385E+00, 4.902293E+01
3.761046E+00, 4.924071E+01
3.767404E+00, 4.945561E+01
3.773457E+00, 4.966766E+01
3.779205E+00, 4.987690E+01
3.784646E+00, 5.008336E+01
3.789780E+00, 5.028708E+01
3.794606E+00, 5.048809E+01
3.799122E+00, 5.068641E+01
3.803329E+00, 5.088208E+01
3.807226E+00, 5.107512E+01
3.810811E+00, 5.126557E+01
3.814085E+00, 5.145344E+01
3.817047E+00, 5.163876E+01
3.819696E+00, 5.182156E+01
3.822032E+00, 5.200185E+01
3.824054E+00, 5.217966E+01
3.825762E+00, 5.235502E+01
3.827156E+00, 5.252793E+01
3.828235E+00, 5.269841E+01
3.829000E+00, 5.286649E+01
3.829449E+00, 5.303218E+01
3.829583E+00, 5.319550E+01
3.829401E+00, 5.335645E+01
3.828904E+00, 5.351506E+01
3.828091E+00, 5.367133E+01
3.826963E+00, 5.382528E+01
3.825519E+00, 5.397692E+01
3.823759E+00, 5.412626E+01
3.821684E+00, 5.427330E+01
3.819293E+00, 5.441805E+01
3.816587E+00, 5.456053E+01
3.813566E+00, 5.470073E+01
3.810230E+00, 5.483866E+01
3.806579E+00, 5.497434E+01
3.802613E+00, 5.510775E+01
3.798334E+00, 5.523890E+01
3.793741E+00, 5.536779E+01
3.788835E+00, 5.549443E+01
3.783616E+00, 5.561882E+01
3.778084E+00, 5.574095E+01
3.772240E+00, 5.586081E+01
3.766085E+00, 5.597842E+01
3.759619E+00, 5.609375E+01
3.752843E+00, 5.620682E+01
3.745757E+00, 5.631761E+01
3.738362E+00, 5.642611E+01
3.730658E+00, 5.653232E+01
3.722647E+00, 5.663623E+01
3.714329E+00, 5.673783E+01
3.705704E+00, 5.683711E+01
3.696775E+00, 5.693405E+01
3.687540E+00, 5.702865E+01
3.678002E+00, 5.712088E+01
3.668162E+00, 5.721074E+01
3.658019E+00, 5.729821E+01
3.647576E+00, 5.738326E+01
3.636833E+00, 5.746589E+01
3.625790E+00, 5.754607E+01
3.614450E+00, 5.762378E+01
3.602814E+00, 5.769899E+01
3.590881E+00, 5.777169E+01
3.578655E+00, 5.784186E+01
3.566135E+00, 5.790945E+01
3.553323E+00, 5.797445E+01
3.540220E+00, 5.803683E+01
3.526828E+00, 5.809655E+01
3.513147E+00, 5.815359E+01
3.499180E+00, 5.820790E+01
3.484927E+00, 5.825947E+01
3.470390E+00, 5.830824E+01
3.455570E+00, 5.835417E+01
3.440470E+00, 5.839724E+01
3.425089E+00, 5.843740E+01
3.409431E+00, 5.847460E+01
3.393496E+00, 5.850879E+01
3.377286E+00, 5.853993E+01
3.360803E+00, 5.856797E+01
3.344049E+00, 5.859286E+01
3.327025E+00, 5.861454E+01
3.309733E+00, 5.863295E+01
3.292175E+00, 5.864803E+01
3.274352E+00, 5.865973E+01
3.256267E+00, 5.866797E+01
3.237922E+00, 5.867270E+01
3.219318E+00, 5.867383E+01
3.200458E+00, 5.867130E+01
3.181344E+00, 5.866503E+01
3.161977E+00, 5.865493E+01
3.142360E+00, 5.864094E+01
3.122496E+00, 5.862295E+01
3.102386E+00, 5.860089E+01
3.082033E+00, 5.857465E+01
3.061439E+00, 5.854413E+01
3.040607E+00, 5.850925E+01
3.019539E+00, 5.846988E+01
2.998237E+00, 5.842591E+01
2.976706E+00, 5.837724E+01
2.954946E+00, 5.832374E+01
2.932961E+00, 5.826528E+01
2.910754E+00, 5.820173E+01
2.888327E+00, 5.813296E+01
2.865684E+00, 5.805881E+01
2.842828E+00, 5.797915E+01
2.819762E+00, 5.789381E+01
2.796488E+00, 5.780262E+01
2.773012E+00, 5.770543E+01
2.749335E+00, 5.760204E+01
2.725462E+00, 5.749228E+01
2.701396E+00, 5.737595E+01
2.677141E+00, 5.725283E+01
2.652700E+00, 5.712273E+01
2.628079E+00, 5.698541E+01
2.603280E+00, 5.684065E+01
2.578309E+00, 5.668819E+01
2.553170E+00, 5.652778E+01
2.527866E+00, 5.635915E+01
2.502404E+00, 5.618202E+01
2.476788E+00, 5.599610E+01
2.451024E+00, 5.580108E+01
2.425115E+00, 5.559663E+01
2.399069E+00, 5.538241E+01
2.372890E+00, 5.515807E+01
2.346585E+00, 5.492323E+01
2.320160E+00, 5.467751E+01
2.293622E+00, 5.442049E+01
2.266976E+00, 5.415173E+01
2.240231E+00, 5.387080E+01
2.213393E+00, 5.357720E+01
2.186471E+00, 5.327045E+01
2.159472E+00, 5.295001E+01
2.132405E+00, 5.261534E+01
2.105278E+00, 5.226587E+01
2.078102E+00, 5.190097E+01
2.050885E+00, 5.152002E+01
2.023638E+00, 5.112235E+01
1.996371E+00, 5.070726E+01
1.969097E+00, 5.027400E+01
1.941826E+00, 4.982181E+01
1.914572E+00, 4.934988E+01
1.887348E+00, 4.885735E+01
1.860167E+00, 4.834334E+01
1.833044E+00, 4.780692E+01
1.805996E+00, 4.724712E+01
1.779038E+00, 4.666291E+01
1.752188E+00, 4.605324E+01
1.725463E+00, 4.541700E+01
1.698885E+00, 4.475304E+01
1.672473E+00, 4.406018E+01
1.646249E+00, 4.333716E+01
1.620236E+00, 4.258273E+01
1.594458E+00, 4.179555E+01
1.568942E+00, 4.097428E+01
1.543715E+00, 4.011753E+01
1.518805E+00, 3.922391E+01
1.494243E+00, 3.829198E+01
1.470062E+00, 3.732033E+01
1.446296E+00, 3.630751E+01
1.422980E+00, 3.525213E+01
1.400151E+00, 3.415280E+01
1.377851E+00, 3.300820E+01
1.356120E+00, 3.181709E+01
1.335001E+00, 3.057831E+01
1.314541E+00, 2.929083E+01
1.294785E+00, 2.795378E+01
1.275783E+00, 2.656648E+01
1.257585E+00, 2.512848E+01
1.240242E+00, 2.363957E+01
1.223807E+00, 2.209988E+01
1.208332E+00, 2.050984E+01
1.193873E+00, 1.887030E+01
1.180482E+00, 1.718249E+01
1.168211E+00, 1.544811E+01
1.157115E+00, 1.366931E+01
1.147241E+00, 1.184873E+01
1.138639E+00, 9.989532E+00
1.131354E+00, 8.095320E+00
1.125427E+00, 6.170188E+00
1.120895E+00, 4.218659E+00
1.117791E+00, 2.245638E+00
1.116144E+00, 2.563564E-01
1.115973E+00, 3.582563E+02
1.117297E+00, 3.562511E+02
1.120123E+00, 3.542465E+02
1.124455E+00, 3.522482E+02
1.130291E+00, 3.502618E+02
1.137621E+00, 3.482927E+02
1.146431E+00, 3.463461E+02
1.156699E+00, 3.444267E+02
1.168402E+00, 3.425389E+02
1.181508E+00, 3.406867E+02
1.195984E+00, 3.388736E+02
1.211794E+00, 3.371024E+02
1.228897E+00, 3.353758E+02
1.247251E+00, 3.336957E+02
1.266814E+00, 3.320637E+02
1.287540E+00, 3.304808E+02
1.309385E+00, 3.289478E+02
1.332303E+00, 3.274651E+02
1.356249E+00, 3.260325E+02
1.381180E+00, 3.246499E+02
1.407052E+00, 3.233168E+02
1.433821E+00, 3.220322E+02
1.461448E+00, 3.207955E+02
1.489892E+00, 3.196054E+02
1.519114E+00, 3.184607E+02
1.549078E+00, 3.173603E+02
1.579749E+00, 3.163027E+02
1.611092E+00, 3.152867E+02
1.643076E+00, 3.143106E+02
1.675670E+00, 3.133732E+02
1.708844E+00, 3.124730E+02
1.742571E+00, 3.116086E+02
1.776825E+00, 3.107785E+02
1.811581E+00, 3.099815E+02
1.846815E+00, 3.092161E+02
1.882505E+00, 3.084811E+02
1.918629E+00, 3.077751E+02
1.955168E+00, 3.070971E+02
1.992103E+00, 3.064457E+02
2.029415E+00, 3.058198E+02
2.067088E+00, 3.052185E+02
2.105106E+00, 3.046405E+02
2.143453E+00, 3.040849E+02
2.182115E+00, 3.035508E+02
2.221078E+00, 3.030372E+02
2.260329E+00, 3.025433E+02
2.299856E+00, 3.020681E+02
2.339647E+00, 3.016110E+02
2.379691E+00, 3.011711E+02
2.419977E+00, 3.007478E+02
2.460495E+00, 3.003403E+02
2.501236E+00, 2.999479E+02
2.542190E+00, 2.995701E+02
2.583349E+00, 2.992062E+02
2.624704E+00, 2.988557E+02
2.666248E+00, 2.985181E+02
2.707972E+00, 2.981927E+02
2.749869E+00, 2.978791E+02
2.791933E+00, 2.975769E+02
2.834157E+00, 2.972856E+02
2.876533E+00, 2.970047E+02
2.919057E+00, 2.967340E+02
2.961722E+00, 2.964728E+02
3.004523E+00, 2.962210E+02
3.047453E+00, 2.959782E+02
3.090508E+00, 2.957439E+02
3.133683E+00, 2.955180E+02
3.176972E+00, 2.953000E+02
3.220372E+00, 2.950897E+02
3.263876E+00, 2.948869E+02
3.307482E+00, 2.946911E+02
3.351184E+00, 2.945023E+02
3.394979E+00, 2.943201E+02
3.438862E+00, 2.941443E+02
3.482830E+00, 2.939747E+02
3.526878E+00, 2.938111E+02
3.571004E+00, 2.936533E+02
3.615203E+00, 2.935010E+02
3.659472E+00, 2.933541E+02
3.703808E+00, 2.932124E+02
3.748208E+00, 2.930758E+02
3.792667E+00, 2.929440E+02
3.837184E+00, 2.928169E+02
3.881754E+00, 2.926944E+02
3.926376E+00, 2.925763E+02
3.971046E+00, 2.924624E+02
4.015761E+00, 2.923528E+02
4.060519E+00, 2.922471E+02
4.105317E+00, 2.921453E+02
4.150152E+00, 2.920472E+02
4.195021E+00, 2.919529E+02
4.239923E+00, 2.918620E+02
4.284854E+00, 2.917746E+02
4.329812E+00, 2.916905E+02
4.374795E+00, 2.916097E+02
4.419801E+00, 2.915320E+02
4.464826E+00, 2.914574E+02
4.509870E+00, 2.913857E+02
4.554929E+00, 2.913169E+02
4.600002E+00, 2.912509E+02
4.645086E+00, 2.911877E+02
4.690179E+00, 2.911270E+02
4.735279E+00, 2.910690E+02
4.780384E+00, 2.910134E+02
4.825493E+00, 2.909603E+02
4.870602E+00, 2.909096E+02
4.915711E+00, 2.908611E+02
4.960817E+00, 2.908150E+02
5.005919E+00, 2.907710E+02
5.051014E+00, 2.907291E+02
5.096100E+00, 2.906893E+02
5.141177E+00, 2.906516E+02
5.186242E+00, 2.906158E+02
5.231293E+00, 2.905819E+02
5.276329E+00, 2.905499E+02
5.321347E+00, 2.905198E+02
5.366347E+00, 2.904914E+02
5.411327E+00, 2.904648E+02
5.456284E+00, 2.904399E+02
5.501218E+00, 2.904166E+02
5.546127E+00, 2.903950E+02
5.591009E+00, 2.903749E+02
5.635862E+00, 2.903564E+02
5.680685E+00, 2.903394E+02
5.725477E+00, 2.903239E+02
5.770236E+00, 2.903098E+02
5.814961E+00, 2.902972E+02
5.859650E+00, 2.902859E+02
5.904301E+00, 2.902759E+02
5.948914E+00, 2.902673E+02
5.993487E+00, 2.902600E+02
6.038018E+00, 2.902540E+02
6.082506E+00, 2.902492E+02
6.126950E+00, 2.902456E+02
6.171348E+00, 2.902431E+02
6.215699E+00, 2.902419E+02
6.260002E+00, 2.902418E+02
6.304255E+00, 2.902428E+02
6.348458E+00, 2.902449E+02
6.392608E+00, 2.902481E+02
6.436705E+00, 2.902523E+02
6.480747E+00, 2.902576E+02
6.524734E+00, 2.902638E+02
6.568663E+00, 2.902711E+02
6.612535E+00, 2.902793E+02
6.656346E+00, 2.902885E+02
6.700098E+00, 2.902986E+02
6.743787E+00, 2.903097E+02
6.787414E+00, 2.903216E+02
6.830976E+00, 2.903345E+02
6.874474E+00, 2.903482E+02
6.917905E+00, 2.903627E+02
6.961269E+00, 2.903781E+02
7.004565E+00, 2.903944E+02
7.047791E+00, 2.904114E+02
7.090947E+00, 2.904293E+02
7.134031E+00, 2.904479E+02
7.177043E+00, 2.904673E+02
7.219981E+00, 2.904875E+02
7.262845E+00, 2.905084E+02
7.305633E+00, 2.905301E+02
7.348345E+00, 2.905524E+02
7.390979E+00, 2.905755E+02
7.433535E+00, 2.905993E+02
7.476012E+00, 2.906238E+02
7.518409E+00, 2.906490E+02
7.560724E+00, 2.906749E+02
7.602957E+00, 2.907014E+02
7.645108E+00, 2.907285E+02
7.687175E+00, 2.907563E+02
7.729157E+00, 2.907848E+02
7.771054E+00, 2.908138E+02
7.812864E+00, 2.908435E+02
7.854588E+00, 2.908738E+02
7.896223E+00, 2.909047E+02
7.937770E+00, 2.909362E+02
7.979228E+00, 2.909683E+02
8.020595E+00, 2.910010E+02
8.061871E+00, 2.910342E+02
8.103056E+00, 2.910680E+02
8.144148E+00, 2.911023E+02
8.185147E+00, 2.911373E+02
8.226052E+00, 2.911727E+02
8.266863E+00, 2.912087E+02
8.307578E+00, 2.912452E+02
8.348197E+00, 2.912823E+02
8.388720E+00, 2.913198E+02
8.429146E+00, 2.913579E+02
8.469474E+00, 2.913965E+02
8.509703E+00, 2.914356E+02
8.549833E+00, 2.914752E+02
8.589864E+00, 2.915153E+02
8.629794E+00, 2.915559E+02
8.669624E+00, 2.915970E+02
8.709352E+00, 2.916385E+02
8.748978E+00, 2.916805E+02
8.788502E+00, 2.917230E+02
8.827923E+00, 2.917660E+02
8.867240E+00, 2.918094E+02
8.906453E+00, 2.918533E+02
8.945562E+00, 2.918977E+02
8.984566E+00, 2.919425E+02
9.023464E+00, 2.919877E+02
9.062257E+00, 2.920334E+02
9.100943E+00, 2.920795E+02
9.139522E+00, 2.921261E+02
9.177995E+00, 2.921731E+02
9.216359E+00, 2.922205E+02
9.254616E+00, 2.922684E+02
9.292764E+00, 2.923166E+02
9.330804E+00, 2.923653E+02
9.368734E+00, 2.924145E+02
9.406555E+00, 2.924640E+02
9.444267E+00, 2.925140E+02
9.481868E+00, 2.925643E+02
9.519358E+00, 2.926151E+02
9.556738E+00, 2.926663E+02
9.594007E+00, 2.927178E+02
9.631165E+00, 2.927698E+02
9.668211E+00, 2.928222E+02
9.705145E+00, 2.928750E+02
9.741967E+00, 2.929282E+02
9.778677E+00, 2.929817E+02
9.815274E+00, 2.930357E+02
9.851758E+00, 2.930900E+02
9.888129E+00, 2.931447E+02
9.924387E+00, 2.931999E+02
9.960531E+00, 2.932553E+02
9.996562E+00, 2.933112E+02
1.003248E+01, 2.933675E+02
1.006828E+01, 2.934241E+02
1.010397E+01, 2.934811E+02
1.013955E+01, 2.935385E+02
1.017501E+01, 2.935962E+02
1.021035E+01, 2.936544E+02
1.024558E+01, 2.937129E+02
1.028070E+01, 2.937717E+02
1.031570E+01, 2.938309E+02
1.035059E+01, 2.938905E+02
1.038536E+01, 2.939505E+02
1.042001E+01, 2.940108E+02
1.045456E+01, 2.940715E+02
1.048898E+01, 2.941325E+02
1.052329E+01, 2.941939E+02
1.055749E+01, 2.942556E+02
1.059157E+01, 2.943177E+02
1.062553E+01, 2.943802E+02
1.065938E+01, 2.944430E+02
1.069311E+01, 2.945061E+02
1.072673E+01, 2.945696E+02
1.076023E+01, 2.946335E+02
1.079361E+01, 2.946977E+02
1.082688E+01, 2.947622E+02
1.086004E+01, 2.948271E+02
1.089307E+01, 2.948923E+02
1.092600E+01, 2.949579E+02
1.095880E+01, 2.950238E+02
1.099149E+01, 2.950901E+02
1.102407E+01, 2.951567E+02
1.105653E+01, 2.952236E+02
1.108887E+01, 2.952908E+02
1.112110E+01, 2.953584E+02
1.115321E+01, 2.954263E+02
1.118520E+01, 2.954946E+02
1.121708E+01, 2.955631E+02
1.124884E+01, 2.956320E+02
1.128049E+01, 2.957013E+02
1.131202E+01, 2.957708E+02
1.134344E+01, 2.958407E+02
1.137474E+01, 2.959108E+02
1.140592E+01, 2.959813E+02
1.143699E+01, 2.960522E+02
1.146794E+01, 2.961233E+02
1.149877E+01, 2.961947E+02
1.152949E+01, 2.962665E+02
1.156009E+01, 2.963385E+02
1.159058E+01, 2.964109E+02
1.162095E+01, 2.964836E+02
1.165120E+01, 2.965565E+02
1.168134E+01, 2.966298E+02
1.171136E+01, 2.967034E+02
1.174126E+01, 2.967772E+02
1.177104E+01, 2.968514E+02
1.180071E+01, 2.969258E+02
1.183026E+01, 2.970005E+02
1.185970E+01, 2.970755E+02
1.188901E+01, 2.971508E+02
1.191821E+01, 2.972264E+02
1.194729E+01, 2.973022E+02
1.197625E+01, 2.973783E+02
1.200509E+01, 2.974547E+02
1.203382E+01, 2.975313E+02
1.206242E+01, 2.976082E+02
1.209091E+01, 2.976854E+02
1.211927E+01, 2.977628E+02
1.214752E+01, 2.978404E+02
1.217564E+01, 2.979183E+02
1.220365E+01, 2.979965E+02
1.223153E+01, 2.980749E+02
1.225929E+01, 2.981535E+02
1.228693E+01, 2.982323E+02
1.231444E+01, 2.983114E+02
1.234184E+01, 2.983907E+02
1.236910E+01, 2.984702E+02
1.239625E+01, 2.985499E+02
1.242327E+01, 2.986299E+02
1.245016E+01, 2.987100E+02
1.247693E+01, 2.987903E+02
1.250357E+01, 2.988708E+02
1.253008E+01, 2.989515E+02
1.255647E+01, 2.990324E+02
1.258272E+01, 2.991135E+02
1.260885E+01, 2.991947E+02
1.263485E+01, 2.992761E+02
1.266071E+01, 2.993576E+02
1.268644E+01, 2.994393E+02
1.271204E+01, 2.995211E+02
1.273750E+01, 2.996031E+02
1.276283E+01, 2.996852E+02
1.278802E+01, 2.997674E+02
1.281307E+01, 2.998498E+02
1.283799E+01, 2.999322E+02
1.286276E+01, 3.000148E+02
1.288739E+01, 3.000974E+02
1.291188E+01, 3.001801E+02
1.293623E+01, 3.002629E+02
1.296043E+01, 3.003458E+02
1.298449E+01, 3.004288E+02
1.300840E+01, 3.005117E+02
1.303216E+01, 3.005948E+02
1.305576E+01, 3.006779E+02
1.307922E+01, 3.007610E+02
1.310252E+01, 3.008441E+02
1.312567E+01, 3.009272E+02
1.314866E+01, 3.010103E+02
1.317149E+01, 3.010934E+02
1.319416E+01, 3.011765E+02
1.321666E+01, 3.012596E+02
1.323901E+01, 3.013426E+02
1.326119E+01, 3.014256E+02
1.328320E+01, 3.015085E+02
1.330503E+01, 3.015914E+02
1.332670E+01, 3.016742E+02
1.334820E+01, 3.017568E+02
1.336951E+01, 3.018394E+02
1.339065E+01, 3.019219E+02
1.341161E+01, 3.020042E+02
1.343239E+01, 3.020864E+02
1.345298E+01, 3.021685E+02
1.347339E+01, 3.022504E+02
1.349361E+01, 3.023321E+02
1.351363E+01, 3.024137E+02
1.353346E+01, 3.024950E+02
1.355310E+01, 3.025762E+02
1.357253E+01, 3.026571E+02
1.359176E+01, 3.027378E+02
1.361080E+01, 3.028182E+02
1.362962E+01, 3.028984E+02
1.364823E+01, 3.029784E+02
1.366664E+01, 3.030580E+02
1.368483E+01, 3.031373E+02
1.370280E+01, 3.032164E+02
1.372055E+01, 3.032951E+02
1.373808E+01, 3.033735E+02
1.375539E+01, 3.034515E+02
1.377247E+01, 3.035292E+02
1.378931E+01, 3.036065E+02
1.380593E+01, 3.036834E+02
1.382230E+01, 3.037599E+02
1.383844E+01, 3.038360E+02
1.385434E+01, 3.039116E+02
1.386999E+01, 3.039868E+02
1.388539E+01, 3.040616E+02
1.390055E+01, 3.041358E+02
1.391545E+01, 3.042096E+02
1.393009E+01, 3.042829E+02
1.394447E+01, 3.043557E+02
1.395860E+01, 3.044279E+02
1.397245E+01, 3.044996E+02
1.398604E+01, 3.045707E+02
1.399936E+01, 3.046412E+02
1.401240E+01, 3.047112E+02
1.402517E+01, 3.047805E+02
1.403766E+01, 3.048493E+02
1.404987E+01, 3.049174E+02
1.406179E+01, 3.049848E+02
1.407342E+01, 3.050516E+02
1.408477E+01, 3.051177E+02
1.409582E+01, 3.051831E+02
1.410657E+01, 3.052478E+02
1.411703E+01, 3.053118E+02
1.412718E+01, 3.053750E+02
1.413703E+01, 3.054375E+02
1.414657E+01, 3.054993E+02
1.415581E+01, 3.055602E+02
1.416473E+01, 3.056204E+02
1.417334E+01, 3.056797E+02
1.418163E+01, 3.057383E+02
1.418961E+01, 3.057959E+02
1.419726E+01, 3.058528E+02
1.420459E+01, 3.059087E+02
1.421160E+01, 3.059638E+02
1.421828E+01, 3.060180E+02
1.422462E+01, 3.060713E+02
1.423064E+01, 3.061237E+02
1.423632E+01, 3.061751E+02
1.424167E+01, 3.062256E+02
1.424669E+01, 3.062751E+02
1.425136E+01, 3.063237E+02
1.425569E+01, 3.063713E+02
1.425969E+01, 3.064178E+02
1.426334E+01, 3.064634E+02
1.426664E+01, 3.065079E+02
1.426960E+01, 3.065514E+02
1.427222E+01, 3.065938E+02
1.427449E+01, 3.066352E+02
1.427641E+01, 3.066755E+02
1.427798E+01, 3.067147E+02
1.427920E+01, 3.067528E+02
1.428007E+01, 3.067898E+02
1.428059E+01, 3.068257E+02
1.428075E+01, 3.068604E+02
1.428057E+01, 3.068940E+02
1.428004E+01, 3.069265E+02
1.427915E+01, 3.069578E+02
1.427792E+01, 3.069879E+02
1.427633E+01, 3.070169E+02
1.427439E+01, 3.070446E+02
1.427210E+01, 3.070711E+02
1.426946E+01, 3.070965E+02
1.426647E+01, 3.071206E+02
1.426314E+01, 3.071435E+02
1.425945E+01, 3.071651E+02
1.425542E+01, 3.071855E+02
1.425105E+01, 3.072047E+02
1.424633E+01, 3.072225E+02
1.424127E+01, 3.072392E+02
1.423588E+01, 3.072545E+02
1.423014E+01, 3.072686E+02
1.422406E+01, 3.072814E+02
1.421765E+01, 3.072928E+02
1.421091E+01, 3.073030E+02
1.420384E+01, 3.073119E+02
1.419644E+01, 3.073195E+02
1.418872E+01, 3.073258E+02
1.418067E+01, 3.073307E+02
1.417230E+01, 3.073343E+02
1.416362E+01, 3.073366E+02
1.415462E+01, 3.073376E+02
1.414531E+01, 3.073373E+02
1.413570E+01, 3.073356E+02
1.412578E+01, 3.073326E+02
1.411556E+01, 3.073282E+02
1.410505E+01, 3.073225E+02
1.409424E+01, 3.073155E+02
1.408315E+01, 3.073071E+02
1.407177E+01, 3.072974E+02
1.406011E+01, 3.072864E+02
1.404817E+01, 3.072740E+02
1.403596E+01, 3.072602E+02
1.402349E+01, 3.072452E+02
1.401075E+01, 3.072288E+02
1.399776E+01, 3.072111E+02
1.398451E+01, 3.071920E+02
1.397101E+01, 3.071717E+02
1.395728E+01, 3.071500E+02
1.394330E+01, 3.071270E+02
1.392909E+01, 3.071027E+02
1.391466E+01, 3.070770E+02
1.390000E+01, 3.070501E+02
1.388513E+01, 3.070219E+02
1.387005E+01, 3.069924E+02
1.385476E+01, 3.069616E+02
1.383928E+01, 3.069295E+02
1.382360E+01, 3.068962E+02
1.380773E+01, 3.068616E+02
1.379168E+01, 3.068258E+02
1.377546E+01, 3.067887E+02
1.375906E+01, 3.067504E+02
1.374250E+01, 3.067109E+02
1.372579E+01, 3.066702E+02
1.370892E+01, 3.066283E+02
1.369191E+01, 3.065852E+02
1.367477E+01, 3.065409E+02
1.365748E+01, 3.064954E+02
1.364008E+01, 3.064488E+02
1.362255E+01, 3.064011E+02
1.360491E+01, 3.063523E+02
1.358716E+01, 3.063023E+02
1.356932E+01, 3.062513E+02
1.355138E+01, 3.061991E+02
1.353335E+01, 3.061460E+02
1.351524E+01, 3.060917E+02
1.349705E+01, 3.060365E+02
1.347880E+01, 3.059802E+02
1.346048E+01, 3.059230E+02
1.344211E+01, 3.058647E+02
1.342369E+01, 3.058056E+02
1.340523E+01, 3.057454E+02
1.338673E+01, 3.056844E+02
1.336820E+01, 3.056225E+02
1.334964E+01, 3.055596E+02
1.333107E+01, 3.054960E+02
1.331248E+01, 3.054315E+02
1.329389E+01, 3.053661E+02
1.327530E+01, 3.053000E+02
1.325672E+01, 3.052331E+02
1.323814E+01, 3.051655E+02
1.321959E+01, 3.050971E+02
1.320106E+01, 3.050281E+02
1.318256E+01, 3.049583E+02
1.316409E+01, 3.048879E+02
1.314566E+01, 3.048169E+02
1.312728E+01, 3.047453E+02
1.310896E+01, 3.046731E+02
1.309068E+01, 3.046003E+02
1.307248E+01, 3.045270E+02
1.305433E+01, 3.044532E+02
1.303627E+01, 3.043789E+02
1.301828E+01, 3.043042E+02
1.300037E+01, 3.042290E+02
1.298254E+01, 3.041535E+02
1.296481E+01, 3.040776E+02
1.294718E+01, 3.040013E+02
1.292965E+01, 3.039247E+02
1.291222E+01, 3.038478E+02
1.289490E+01, 3.037707E+02
1.287770E+01, 3.036933E+02
1.286061E+01, 3.036157E+02
1.284365E+01, 3.035380E+02
1.282681E+01, 3.034601E+02
1.281010E+01, 3.033821E+02
1.279352E+01, 3.033040E+02
1.277708E+01, 3.032258E+02
1.276078E+01, 3.031476E+02
1.274462E+01, 3.030693E+02
1.272861E+01, 3.029911E+02
1.271275E+01, 3.029130E+02
1.269704E+01, 3.028349E+02
1.268148E+01, 3.027570E+02
1.266608E+01, 3.026792E+02
1.265084E+01, 3.026015E+02
1.263577E+01, 3.025241E+02
1.262085E+01, 3.024468E+02
1.260611E+01, 3.023699E+02
1.259153E+01, 3.022932E+02
1.257712E+01, 3.022168E+02
1.256289E+01, 3.021407E+02
1.254883E+01, 3.020650E+02
1.253494E+01, 3.019897E+02
1.252124E+01, 3.019149E+02
1.250771E+01, 3.018405E+02
1.249436E+01, 3.017665E+02
1.248119E+01, 3.016931E+02
1.246820E+01, 3.016202E+02
1.245540E+01, 3.015478E+02
1.244278E+01, 3.014760E+02
1.243034E+01, 3.014049E+02
1.241809E+01, 3.013344E+02
1.240602E+01, 3.012645E+02
1.239414E+01, 3.011954E+02
1.238244E+01, 3.011269E+02
1.237093E+01, 3.010592E+02
1.235961E+01, 3.009923E+02
1.234847E+01, 3.009261E+02
1.233752E+01, 3.008608E+02
1.232675E+01, 3.007962E+02
1.231617E+01, 3.007326E+02
1.230577E+01, 3.006698E+02
1.229556E+01, 3.006080E+02
1.228553E+01, 3.005471E+02
1.227569E+01, 3.004871E+02
1.226603E+01, 3.004281E+02
1.225654E+01, 3.003701E+02
1.224724E+01, 3.003131E+02
1.223812E+01, 3.002571E+02
1.222918E+01, 3.002022E+02
1.222042E+01, 3.001484E+02
1.221183E+01, 3.000957E+02
1.220342E+01, 3.000441E+02
1.219518E+01, 2.999936E+02
1.218712E+01, 2.999443E+02
1.217923E+01, 2.998961E+02
1.217151E+01, 2.998492E+02
1.216395E+01, 2.998034E+02
1.215657E+01, 2.997588E+02
1.214935E+01, 2.997155E+02
1.214229E+01, 2.996735E+02
1.213539E+01, 2.996327E+02
1.212866E+01, 2.995932E+02
1.212209E+01, 2.995550E+02
1.211567E+01, 2.995181E+02
1.210941E+01, 2.994826E+02
1.210330E+01, 2.994483E+02
1.209735E+01, 2.994155E+02
1.209154E+01, 2.993840E+02
1.208588E+01, 2.993538E+02
1.208037E+01, 2.993251E+02
1.207501E+01, 2.992977E+02
1.206978E+01, 2.992718E+02
1.206470E+01, 2.992473E+02
1.205976E+01, 2.992242E+02
1.205495E+01, 2.992025E+02
1.205028E+01, 2.991823E+02
1.204575E+01, 2.991636E+02
1.204134E+01, 2.991463E+02
1.203707E+01, 2.991305E+02
1.203292E+01, 2.991161E+02
1.202890E+01, 2.991033E+02
1.202500E+01, 2.990919E+02
1.202122E+01, 2.990821E+02
1.201757E+01, 2.990737E+02
1.201403E+01, 2.990669E+02
1.201061E+01, 2.990616E+02
1.200731E+01, 2.990577E+02
1.200412E+01, 2.990555E+02
1.200104E+01, 2.990547E+02
1.199807E+01, 2.990555E+02
1.199521E+01, 2.990578E+02
1.199246E+01, 2.990616E+02
1.198981E+01, 2.990670E+02
1.198727E+01, 2.990739E+02
1.198483E+01, 2.990824E+02
1.198249E+01, 2.990923E+02
1.198025E+01, 2.991039E+02
1.197810E+01, 2.991170E+02
1.197606E+01, 2.991316E+02
1.197411E+01, 2.991478E+02
1.197225E+01, 2.991655E+02
1.197049E+01, 2.991847E+02
1.196882E+01, 2.992055E+02
1.196724E+01, 2.992278E+02
1.196575E+01, 2.992517E+02
1.196435E+01, 2.992771E+02
1.196304E+01, 2.993040E+02
1.196181E+01, 2.993324E+02
1.196067E+01, 2.993624E+02
1.195962E+01, 2.993939E+02
1.195865E+01, 2.994269E+02
1.195776E+01, 2.994614E+02
1.195696E+01, 2.994974E+02
1.195624E+01, 2.995350E+02
1.195561E+01, 2.995740E+02
1.195505E+01, 2.996145E+02
1.195458E+01, 2.996565E+02
1.195419E+01, 2.996999E+02
1.195388E+01, 2.997449E+02
1.195365E+01, 2.997913E+02
1.195350E+01, 2.998391E+02
1.195344E+01, 2.998884E+02
1.195345E+01, 2.999392E+02
1.195354E+01, 2.999913E+02
1.195372E+01, 3.000449E+02
1.195397E+01, 3.000999E+02
1.195431E+01, 3.001563E+02
1.195473E+01, 3.002141E+02
1.195523E+01, 3.002733E+02
1.195581E+01, 3.003339E+02
1.195647E+01, 3.003958E+02
1.195722E+01, 3.004591E+02
1.195805E+01, 3.005237E+02
1.195896E+01, 3.005897E+02
1.195996E+01, 3.006570E+02
1.196104E+01, 3.007256E+02
1.196222E+01, 3.007955E+02
1.196347E+01, 3.008666E+02
1.196482E+01, 3.009391E+02
1.196625E+01, 3.010128E+02
1.196777E+01, 3.010877E+02
1.196939E+01, 3.011639E+02
1.197110E+01, 3.012413E+02
1.197289E+01, 3.013199E+02
1.197479E+01, 3.013997E+02
1.197677E+01, 3.014806E+02
1.197886E+01, 3.015628E+02
1.198104E+01, 3.016460E+02
1.198332E+01, 3.017304E+02
1.198570E+01, 3.018159E+02
1.198818E+01, 3.019025E+02
1.199077E+01, 3.019902E+02
1.199346E+01, 3.020790E+02
1.199625E+01, 3.021688E+02
1.199916E+01, 3.022596E+02
1.200217E+01, 3.023515E+02
1.200529E+01, 3.024443E+02
1.200852E+01, 3.025382E+02
1.201187E+01, 3.026330E+02
1.201533E+01, 3.027287E+02
1.201891E+01, 3.028254E+02
1.202261E+01, 3.029229E+02
1.202643E+01, 3.030214E+02
1.203037E+01, 3.031207E+02
1.203444E+01, 3.032209E+02
1.203863E+01, 3.033219E+02
1.204295E+01, 3.034237E+02
1.204739E+01, 3.035264E+02
1.205197E+01, 3.036297E+02
1.205668E+01, 3.037339E+02
1.206153E+01, 3.038388E+02
1.206651E+01, 3.039443E+02
1.207163E+01, 3.040506E+02
1.207688E+01, 3.041576E+02
1.208228E+01, 3.042652E+02
1.208783E+01, 3.043734E+02
1.209352E+01, 3.044822E+02
1.209935E+01, 3.045916E+02
1.210534E+01, 3.047016E+02
1.211147E+01, 3.048121E+02
1.211776E+01, 3.049232E+02
1.212420E+01, 3.050347E+02
1.213079E+01, 3.051467E+02
1.213755E+01, 3.052592E+02
1.214446E+01, 3.053721E+02
1.215154E+01, 3.054854E+02
1.215877E+01, 3.055991E+02
1.216618E+01, 3.057131E+02
1.217374E+01, 3.058275E+02
1.218148E+01, 3.059422E+02
1.218938E+01, 3.060573E+02
1.219746E+01, 3.061726E+02
1.220570E+01, 3.062881E+02
1.221412E+01, 3.064039E+02
1.222272E+01, 3.065198E+02
1.223149E+01, 3.066360E+02
1.224044E+01, 3.067523E+02
1.224957E+01, 3.068687E+02
1.225889E+01, 3.069853E+02
1.226838E+01, 3.071020E+02
1.227806E+01, 3.072187E+02
1.228792E+01, 3.073354E+02
1.229797E+01, 3.074522E+02
1.230821E+01, 3.075690E+02
1.231863E+01, 3.076857E+02
1.232925E+01, 3.078024E+02
1.234005E+01, 3.079191E+02
1.235105E+01, 3.080356E+02
1.236224E+01, 3.081520E+02
1.237363E+01, 3.082683E+02
1.238521E+01, 3.083844E+02
1.239698E+01, 3.085004E+02
1.240895E+01, 3.086161E+02
1.242112E+01, 3.087316E+02
1.243349E+01, 3.088468E+02
1.244606E+01, 3.089618E+02
1.245883E+01, 3.090765E+02
1.247180E+01, 3.091908E+02
1.248497E+01, 3.093049E+02
1.249834E+01, 3.094185E+02
1.251191E+01, 3.095318E+02
1.252569E+01, 3.096447E+02
1.253967E+01, 3.097571E+02
1.255385E+01, 3.098691E+02
1.256824E+01, 3.099807E+02
1.258283E+01, 3.100917E+02
1.259763E+01, 3.102023E+02
1.261263E+01, 3.103123E+02
1.262783E+01, 3.104218E+02
1.264325E+01, 3.105307E+02
1.265886E+01, 3.106390E+02
1.267469E+01, 3.107467E+02
1.269072E+01, 3.108538E+02
1.270695E+01, 3.109602E+02
1.272339E+01, 3.110660E+02
1.274004E+01, 3.111711E+02
1.275689E+01, 3.112755E+02
1.277395E+01, 3.113792E+02
1.279121E+01, 3.114821E+02
1.280868E+01, 3.115843E+02
1.282635E+01, 3.116857E+02
1.284423E+01, 3.117863E+02
1.286231E+01, 3.118862E+02
1.288059E+01, 3.119852E+02
1.289908E+01, 3.120833E+02
1.291777E+01, 3.121806E+02
1.293666E+01, 3.122771E+02
1.295575E+01, 3.123726E+02
1.297504E+01, 3.124673E+02
1.299454E+01, 3.125610E+02
1.301424E+01, 3.126538E+02
1.303413E+01, 3.127457E+02
1.305422E+01, 3.128366E+02
1.307451E+01, 3.129265E+02
1.309500E+01, 3.130155E+02
1.311568E+01, 3.131034E+02
1.313656E+01, 3.131904E+02
1.315764E+01, 3.132763E+02
1.317891E+01, 3.133612E+02
1.320037E+01, 3.134450E+02
1.322202E+01, 3.135277E+02
1.324386E+01, 3.136094E+02
1.326589E+01, 3.136900E+02
1.328811E+01, 3.137695E+02
1.331052E+01, 3.138479E+02
1.333312E+01, 3.139252E+02
1.335590E+01, 3.140014E+02
1.337886E+01, 3.140764E+02
1.340201E+01, 3.141503E+02
1.342534E+01, 3.142230E+02
1.344885E+01, 3.142946E+02
1.347254E+01, 3.143650E+02
1.349641E+01, 3.144342E+02
1.352046E+01, 3.145022E+02
1.354468E+01, 3.145691E+02
1.356907E+01, 3.146347E+02
1.359364E+01, 3.146991E+02
1.361838E+01, 3.147623E+02
1.364329E+01, 3.148243E+02
1.366836E+01, 3.148850E+02
1.369361E+01, 3.149446E+02
1.371902E+01, 3.150028E+02
1.374459E+01, 3.150599E+02
1.377033E+01, 3.151157E+02
1.379622E+01, 3.151702E+02
1.382228E+01, 3.152235E+02
1.384850E+01, 3.152755E+02
1.387487E+01, 3.153262E+02
1.390139E+01, 3.153757E+02
1.392807E+01, 3.154239E+02
1.395489E+01, 3.154708E+02
1.398187E+01, 3.155165E+02
1.400900E+01, 3.155608E+02
1.403627E+01, 3.156039E+02
1.406368E+01, 3.156457E+02
1.409124E+01, 3.156863E+02
1.411894E+01, 3.157255E+02
1.414678E+01, 3.157634E+02
1.417475E+01, 3.158001E+02
1.420286E+01, 3.158355E+02
1.423110E+01, 3.158696E+02
1.425947E+01, 3.159024E+02
1.428797E+01, 3.159339E+02
1.431660E+01, 3.159641E+02
1.434536E+01, 3.159931E+02
1.437423E+01, 3.160207E+02
1.440323E+01, 3.160471E+02
1.443235E+01, 3.160722E+02
1.446158E+01, 3.160960E+02
1.449093E+01, 3.161186E+02
1.452039E+01, 3.161399E+02
1.454997E+01, 3.161599E+02
1.457965E+01, 3.161786E+02
1.460944E+01, 3.161961E+02
1.463933E+01, 3.162123E+02
1.466932E+01, 3.162273E+02
1.469942E+01, 3.162410E+02
1.472961E+01, 3.162535E+02
1.475990E+01, 3.162648E+02
1.479028E+01, 3.162748E+02
1.482075E+01, 3.162836E+02
1.485131E+01, 3.162911E+02
1.488195E+01, 3.162975E+02
1.491268E+01, 3.163026E+02
1.494349E+01, 3.163065E+02
1.497438E+01, 3.163092E+02
1.500534E+01, 3.163108E+02
1.503638E+01, 3.163111E+02
1.506749E+01, 3.163103E+02
1.509866E+01, 3.163083E+02
1.512991E+01, 3.163051E+02
1.516121E+01, 3.163008E+02
1.519258E+01, 3.162954E+02
1.522400E+01, 3.162887E+02
1.525549E+01, 3.162810E+02
1.528702E+01, 3.162722E+02
1.531860E+01, 3.162622E+02
1.535023E+01, 3.162511E+02
1.538191E+01, 3.162390E+02
1.541363E+01, 3.162257E+02
1.544538E+01, 3.162114E+02
1.547718E+01, 3.161960E+02
1.550900E+01, 3.161796E+02
1.554086E+01, 3.161621E+02
1.557275E+01, 3.161436E+02
1.560465E+01, 3.161240E+02
1.563659E+01, 3.161035E+02
1.566853E+01, 3.160819E+02
1.570050E+01, 3.160594E+02
1.573248E+01, 3.160359E+02
1.576447E+01, 3.160114E+02
1.579646E+01, 3.159859E+02
1.582846E+01, 3.159595E+02
1.586046E+01, 3.159322E+02
1.589246E+01, 3.159040E+02
1.592445E+01, 3.158748E+02
1.595643E+01, 3.158448E+02
1.598840E+01, 3.158138E+02
1.602035E+01, 3.157820E+02
1.605229E+01, 3.157494E+02
1.608420E+01, 3.157159E+02
1.611609E+01, 3.156815E+02
1.614796E+01, 3.156464E+02
1.617979E+01, 3.156104E+02
1.621158E+01, 3.155736E+02
1.624334E+01, 3.155361E+02
1.627506E+01, 3.154978E+02
1.630673E+01, 3.154587E+02
1.633836E+01, 3.154189E+02
1.636993E+01, 3.153784E+02
1.640145E+01, 3.153372E+02
1.643291E+01, 3.152952E+02
1.646431E+01, 3.152526E+02
1.649565E+01, 3.152093E+02
1.652692E+01, 3.151654E+02
1.655812E+01, 3.151208E+02
1.658924E+01, 3.150756E+02
1.662028E+01, 3.150298E+02
1.665125E+01, 3.149834E+02
1.668213E+01, 3.149364E+02
1.671292E+01, 3.148888E+02
1.674362E+01, 3.148407E+02
1.677422E+01, 3.147920E+02
1.680473E+01, 3.147428E+02
1.683514E+01, 3.146931E+02
1.686544E+01, 3.146429E+02
1.689563E+01, 3.145922E+02
1.692571E+01, 3.145410E+02
1.695568E+01, 3.144894E+02
1.698553E+01, 3.144374E+02
1.701526E+01, 3.143849E+02
1.704487E+01, 3.143320E+02
1.707434E+01, 3.142787E+02
1.710369E+01, 3.142251E+02
1.713290E+01, 3.141711E+02
1.716198E+01, 3.141167E+02
1.719091E+01, 3.140620E+02
1.721971E+01, 3.140069E+02
1.724835E+01, 3.139516E+02
1.727685E+01, 3.138959E+02
1.730519E+01, 3.138400E+02
1.733338E+01, 3.137838E+02
1.736141E+01, 3.137274E+02
1.738928E+01, 3.136707E+02
1.741699E+01, 3.136138E+02
1.744453E+01, 3.135567E+02
1.747190E+01, 3.134994E+02
1.749910E+01, 3.134420E+02
1.752612E+01, 3.133843E+02
1.755296E+01, 3.133265E+02
1.757962E+01, 3.132686E+02
1.760611E+01, 3.132105E+02
1.763240E+01, 3.131524E+02
1.765851E+01, 3.130941E+02
1.768442E+01, 3.130357E+02
1.771015E+01, 3.129773E+02
1.773568E+01, 3.129188E+02
1.776101E+01, 3.128603E+02
1.778614E+01, 3.128017E+02
1.781107E+01, 3.127431E+02
1.783579E+01, 3.126846E+02
1.786031E+01, 3.126260E+02
1.788462E+01, 3.125674E+02
1.790872E+01, 3.125089E+02
1.793261E+01, 3.124504E+02
1.795628E+01, 3.123920E+02
1.797974E+01, 3.123336E+02
1.800298E+01, 3.122753E+02
1.802601E+01, 3.122171E+02
1.804881E+01, 3.121590E+02
1.807139E+01, 3.121011E+02
1.809374E+01, 3.120432E+02
1.811587E+01, 3.119855E+02
1.813778E+01, 3.119280E+02
1.815945E+01, 3.118706E+02
1.818090E+01, 3.118133E+02
1.820212E+01, 3.117563E+02
1.822311E+01, 3.116994E+02
1.824386E+01, 3.116428E+02
1.826438E+01, 3.115863E+02
1.828467E+01, 3.115301E+02
1.830472E+01, 3.114741E+02
1.832454E+01, 3.114184E+02
1.834412E+01, 3.113629E+02
1.836346E+01, 3.113077E+02
1.838257E+01, 3.112527E+02
1.840143E+01, 3.111980E+02
1.842006E+01, 3.111436E+02
1.843845E+01, 3.110895E+02
1.845660E+01, 3.110357E+02
1.847451E+01, 3.109822E+02
1.849218E+01, 3.109290E+02
1.850961E+01, 3.108762E+02
1.852680E+01, 3.108237E+02
1.854376E+01, 3.107715E+02
1.856047E+01, 3.107197E+02
1.857694E+01, 3.106682E+02
1.859317E+01, 3.106171E+02
1.860916E+01, 3.105664E+02
1.862491E+01, 3.105161E+02
1.864042E+01, 3.104661E+02
1.865570E+01, 3.104165E+02
1.867073E+01, 3.103673E+02
1.868553E+01, 3.103185E+02
1.870009E+01, 3.102702E+02
1.871441E+01, 3.102222E+02
1.872850E+01, 3.101746E+02
1.874235E+01, 3.101275E+02
1.875596E+01, 3.100808E+02
1.876935E+01, 3.100345E+02
1.878249E+01, 3.099886E+02
1.879541E+01, 3.099432E+02
1.880809E+01, 3.098982E+02
1.882054E+01, 3.098537E+02
1.883276E+01, 3.098096E+02
1.884476E+01, 3.097659E+02
1.885652E+01, 3.097227E+02
1.886806E+01, 3.096800E+02
1.887937E+01, 3.096377E+02
1.889046E+01, 3.095959E+02
1.890132E+01, 3.095545E+02
1.891196E+01, 3.095136E+02
1.892237E+01, 3.094731E+02
1.893257E+01, 3.094331E+02
1.894255E+01, 3.093936E+02
1.895230E+01, 3.093545E+02
1.896184E+01, 3.093159E+02
1.897117E+01, 3.092778E+02
1.898028E+01, 3.092401E+02
1.898918E+01, 3.092029E+02
1.899786E+01, 3.091661E+02
1.900634E+01, 3.091298E+02
1.901460E+01, 3.090940E+02
1.902266E+01, 3.090586E+02
1.903050E+01, 3.090237E+02
1.903815E+01, 3.089893E+02
1.904559E+01, 3.089553E+02
1.905282E+01, 3.089217E+02
1.905985E+01, 3.088886E+02
1.906669E+01, 3.088559E+02
1.907332E+01, 3.088237E+02
1.907976E+01, 3.087920E+02
1.908599E+01, 3.087606E+02
1.909204E+01, 3.087297E+02
1.909789E+01, 3.086993E+02
1.910354E+01, 3.086692E+02
1.910901E+01, 3.086396E+02
1.911428E+01, 3.086104E+02
1.911936E+01, 3.085816E+02
1.912426E+01, 3.085533E+02
1.912897E+01, 3.085253E+02
1.913349E+01, 3.084977E+02
1.913783E+01, 3.084706E+02
1.914198E+01, 3.084438E+02
1.914596E+01, 3.084174E+02
1.914975E+01, 3.083914E+02
1.915336E+01, 3.083658E+02
1.915679E+01, 3.083405E+02
1.916005E+01, 3.083156E+02
1.916312E+01, 3.082911E+02
1.916602E+01, 3.082669E+02
1.916875E+01, 3.082430E+02
1.917130E+01, 3.082195E+02
1.917368E+01, 3.081963E+02
1.917589E+01, 3.081735E+02
1.917792E+01, 3.081509E+02
1.917979E+01, 3.081287E+02
1.918148E+01, 3.081068E+02
1.918301E+01, 3.080852E+02
1.918437E+01, 3.080638E+02
1.918556E+01, 3.080428E+02
1.918658E+01, 3.080220E+02
1.918744E+01, 3.080015E+02
1.918813E+01, 3.079812E+02
1.918866E+01, 3.079612E+02
1.918903E+01, 3.079415E+02
1.918923E+01, 3.079219E+02
1.918927E+01, 3.079027E+02
1.918914E+01, 3.078836E+02
1.918886E+01, 3.078647E+02
1.918841E+01, 3.078460E+02
1.918780E+01, 3.078276E+02
1.918704E+01, 3.078093E+02
1.918611E+01, 3.077912E+02
1.918503E+01, 3.077733E+02
1.918378E+01, 3.077555E+02
1.918238E+01, 3.077379E+02
1.918082E+01, 3.077204E+02
1.917910E+01, 3.077031E+02
1.917722E+01, 3.076859E+02
1.917519E+01, 3.076688E+02
1.917300E+01, 3.076518E+02
1.917065E+01, 3.076350E+02
1.916815E+01, 3.076182E+02
1.916549E+01, 3.076015E+02
1.916267E+01, 3.075849E+02
1.915970E+01, 3.075684E+02
1.915658E+01, 3.075519E+02
1.915329E+01, 3.075355E+02
1.914986E+01, 3.075192E+02
1.914626E+01, 3.075028E+02
1.914252E+01, 3.074865E+02
1.913861E+01, 3.074702E+02
1.913455E+01, 3.074540E+02
1.913034E+01, 3.074377E+02
1.912597E+01, 3.074215E+02
1.912145E+01, 3.074052E+02
1.911677E+01, 3.073889E+02
1.911194E+01, 3.073726E+02
1.910696E+01, 3.073562E+02
1.910181E+01, 3.073398E+02
1.909652E+01, 3.073234E+02
1.909107E+01, 3.073069E+02
1.908546E+01, 3.072903E+02
1.907970E+01, 3.072737E+02
1.907379E+01, 3.072570E+02
1.906772E+01, 3.072402E+02
1.906150E+01, 3.072233E+02
1.905512E+01, 3.072063E+02
1.904859E+01, 3.071892E+02
1.904190E+01, 3.071720E+02
1.903506E+01, 3.071547E+02
1.902806E+01, 3.071372E+02
1.902091E+01, 3.071196E+02
1.901361E+01, 3.071019E+02
1.900615E+01, 3.070840E+02
1.899853E+01, 3.070660E+02
1.899076E+01, 3.070478E+02
1.898284E+01, 3.070294E+02
1.897476E+01, 3.070109E+02
1.896652E+01, 3.069922E+02
1.895814E+01, 3.069733E+02
1.894959E+01, 3.069543E+02
1.894089E+01, 3.069350E+02
1.893204E+01, 3.069155E+02
1.892304E+01, 3.068959E+02
1.891388E+01, 3.068760E+02
1.890456E+01, 3.068559E+02
1.889509E+01, 3.068356E+02
1.888547E+01, 3.068150E+02
1.887569E+01, 3.067943E+02
1.886576E+01, 3.067733E+02
1.885567E+01, 3.067521E+02
1.884544E+01, 3.067306E+02
1.883504E+01, 3.067088E+02
1.882450E+01, 3.066869E+02
1.881380E+01, 3.066646E+02
1.880295E+01, 3.066421E+02
1.879194E+01, 3.066194E+02
1.878078E+01, 3.065964E+02
1.876947E+01, 3.065731E+02
1.875801E+01, 3.065495E+02
1.874640E+01, 3.065257E+02
1.873463E+01, 3.065015E+02
1.872272E+01, 3.064771E+02
1.871065E+01, 3.064524E+02
1.869843E+01, 3.064274E+02
1.868606E+01, 3.064021E+02
1.867354E+01, 3.063766E+02
1.866087E+01, 3.063507E+02
1.864805E+01, 3.063245E+02
1.863508E+01, 3.062980E+02
1.862196E+01, 3.062712E+02
1.860870E+01, 3.062441E+02
1.859528E+01, 3.062167E+02
1.858172E+01, 3.061889E+02
1.856801E+01, 3.061609E+02
1.855416E+01, 3.061325E+02
1.854015E+01, 3.061038E+02
1.852601E+01, 3.060748E+02
1.851171E+01, 3.060454E+02
1.849727E+01, 3.060157E+02
1.848269E+01, 3.059857E+02
1.846796E+01, 3.059554E+02
1.845309E+01, 3.059247E+02
1.843808E+01, 3.058937E+02
1.842292E+01, 3.058624E+02
1.840763E+01, 3.058307E+02
1.839219E+01, 3.057987E+02
1.837661E+01, 3.057664E+02
1.836089E+01, 3.057337E+02
1.834503E+01, 3.057007E+02
1.832903E+01, 3.056673E+02
1.831289E+01, 3.056336E+02
1.829662E+01, 3.055995E+02
1.828021E+01, 3.055651E+02
1.826366E+01, 3.055304E+02
1.824698E+01, 3.054953E+02
1.823016E+01, 3.054599E+02
1.821321E+01, 3.054241E+02
1.819612E+01, 3.053879E+02
1.817890E+01, 3.053514E+02
1.816155E+01, 3.053146E+02
1.814407E+01, 3.052774E+02
1.812646E+01, 3.052399E+02
1.810871E+01, 3.052020E+02
1.809084E+01, 3.051638E+02
1.807284E+01, 3.051252E+02
1.805471E+01, 3.050862E+02
1.803645E+01, 3.050470E+02
1.801807E+01, 3.050073E+02
1.799956E+01, 3.049673E+02
1.798093E+01, 3.049270E+02
1.796217E+01, 3.048863E+02
1.794330E+01, 3.048452E+02
1.792429E+01, 3.048038E+02
1.790517E+01, 3.047621E+02
1.788593E+01, 3.047200E+02
1.786656E+01, 3.046775E+02
1.784708E+01, 3.046347E+02
1.782748E+01, 3.045916E+02
1.780776E+01, 3.045481E+02
1.778793E+01, 3.045042E+02
1.776798E+01, 3.044600E+02
1.774791E+01, 3.044154E+02
1.772773E+01, 3.043705E+02
1.770744E+01, 3.043253E+02
1.768704E+01, 3.042797E+02
1.766652E+01, 3.042337E+02
1.764590E+01, 3.041874E+02
1.762516E+01, 3.041408E+02
1.760432E+01, 3.040938E+02
1.758336E+01, 3.040464E+02
1.756231E+01, 3.039987E+02
1.754114E+01, 3.039507E+02
1.751987E+01, 3.039023E+02
1.749850E+01, 3.038536E+02
1.747702E+01, 3.038045E+02
1.745544E+01, 3.037551E+02
1.743376E+01, 3.037054E+02
1.741198E+01, 3.036553E+02
1.739009E+01, 3.036048E+02
1.736811E+01, 3.035541E+02
1.734604E+01, 3.035029E+02
1.732386E+01, 3.034515E+02
1.730159E+01, 3.033997E+02
1.727922E+01, 3.033476E+02
1.725676E+01, 3.032951E+02
1.723421E+01, 3.032423E+02
1.721156E+01, 3.031891E+02
1.718883E+01, 3.031356E+02
1.716600E+01, 3.030818E+02
1.714308E+01, 3.030277E+02
1.712007E+01, 3.029732E+02
1.709698E+01, 3.029184E+02
1.707380E+01, 3.028633E+02
1.705053E+01, 3.028078E+02
1.702718E+01, 3.027520E+02
1.700375E+01, 3.026959E+02
1.698023E+01, 3.026394E+02
1.695663E+01, 3.025826E+02
1.693295E+01, 3.025255E+02
1.690918E+01, 3.024681E+02
1.688534E+01, 3.024103E+02
1.686142E+01, 3.023522E+02
1.683743E+01, 3.022938E+02
1.681335E+01, 3.022351E+02
1.678920E+01, 3.021761E+02
1.676498E+01, 3.021167E+02
1.674068E+01, 3.020570E+02
1.671631E+01, 3.019970E+02
1.669187E+01, 3.019367E+02
1.666736E+01, 3.018761E+02
1.664277E+01, 3.018152E+02
1.661812E+01, 3.017539E+02
1.659340E+01, 3.016924E+02
1.656861E+01, 3.016305E+02
1.654376E+01, 3.015683E+02
1.651884E+01, 3.015058E+02
1.649386E+01, 3.014431E+02
1.646881E+01, 3.013800E+02
1.644370E+01, 3.013166E+02
1.641853E+01, 3.012528E+02
1.639330E+01, 3.011888E+02
1.636801E+01, 3.011245E+02
1.634265E+01, 3.010599E+02
1.631725E+01, 3.009950E+02
1.629178E+01, 3.009298E+02
1.626626E+01, 3.008643E+02
1.624068E+01, 3.007986E+02
1.621505E+01, 3.007325E+02
1.618936E+01, 3.006661E+02
1.616363E+01, 3.005994E+02
1.613784E+01, 3.005325E+02
1.611200E+01, 3.004653E+02
1.608611E+01, 3.003977E+02
1.606017E+01, 3.003299E+02
1.603418E+01, 3.002618E+02
1.600815E+01, 3.001935E+02
1.598207E+01, 3.001248E+02
1.595595E+01, 3.000559E+02
1.592978E+01, 2.999867E+02
1.590356E+01, 2.999172E+02
1.587731E+01, 2.998475E+02
1.585101E+01, 2.997774E+02
1.582467E+01, 2.997071E+02
1.579829E+01, 2.996366E+02
1.577188E+01, 2.995657E+02
1.574542E+01, 2.994946E+02
1.571893E+01, 2.994233E+02
1.569240E+01, 2.993516E+02
1.566583E+01, 2.992797E+02
1.563923E+01, 2.992076E+02
1.561260E+01, 2.991352E+02
1.558593E+01, 2.990625E+02
1.555924E+01, 2.989896E+02
1.553251E+01, 2.989164E+02
1.550574E+01, 2.988430E+02
1.547895E+01, 2.987693E+02
1.545214E+01, 2.986954E+02
1.542529E+01, 2.986212E+02
1.539841E+01, 2.985468E+02
1.537151E+01, 2.984721E+02
1.534459E+01, 2.983972E+02
1.531764E+01, 2.983221E+02
1.529066E+01, 2.982467E+02
1.526367E+01, 2.981711E+02
1.523665E+01, 2.980952E+02
1.520961E+01, 2.980191E+02
1.518255E+01, 2.979428E+02
1.515547E+01, 2.978663E+02
1.512837E+01, 2.977895E+02
1.510125E+01, 2.977125E+02
1.507412E+01, 2.976353E+02
1.504697E+01, 2.975578E+02
1.501980E+01, 2.974801E+02
1.499262E+01, 2.974022E+02
1.496543E+01, 2.973241E+02
1.493822E+01, 2.972458E+02
1.491100E+01, 2.971672E+02
1.488377E+01, 2.970885E+02
1.485653E+01, 2.970095E+02
1.482927E+01, 2.969303E+02
1.480201E+01, 2.968509E+02
1.477474E+01, 2.967713E+02
1.474747E+01, 2.966915E+02
1.472018E+01, 2.966115E+02
1.469289E+01, 2.965313E+02
1.466559E+01, 2.964509E+02
1.463829E+01, 2.963703E+02
1.461099E+01, 2.962895E+02
1.458368E+01, 2.962085E+02
1.455637E+01, 2.961273E+02
1.452906E+01, 2.960459E+02
1.450175E+01, 2.959644E+02
1.447444E+01, 2.958826E+02
1.444713E+01, 2.958007E+02
1.441982E+01, 2.957185E+02
1.439252E+01, 2.956362E+02
1.436521E+01, 2.955537E+02
1.433791E+01, 2.954710E+02
1.431062E+01, 2.953882E+02
1.428333E+01, 2.953051E+02
1.425604E+01, 2.952219E+02
1.422877E+01, 2.951385E+02
1.420150E+01, 2.950550E+02
1.417423E+01, 2.949712E+02
1.414698E+01, 2.948873E+02
1.411974E+01, 2.948032E+02
1.409251E+01, 2.947190E+02
1.406529E+01, 2.946346E+02
1.403808E+01, 2.945500E+02
1.401088E+01, 2.944653E+02
1.398370E+01, 2.943804E+02
1.395653E+01, 2.942953E+02
1.392937E+01, 2.942101E+02
1.390223E+01, 2.941247E+02
1.387511E+01, 2.940392E+02
1.384800E+01, 2.939535E+02
1.382092E+01, 2.938676E+02
1.379385E+01, 2.937816E+02
1.376679E+01, 2.936955E+02
1.373976E+01, 2.936092E+02
1.371275E+01, 2.935227E+02
1.368576E+01, 2.934361E+02
1.365880E+01, 2.933493E+02
1.363185E+01, 2.932624E+02
1.360493E+01, 2.931754E+02
1.357803E+01, 2.930882E+02
1.355116E+01, 2.930009E+02
1.352431E+01, 2.929134E+02
1.349749E+01, 2.928258E+02
1.347070E+01, 2.927380E+02
1.344393E+01, 2.926501E+02
1.341719E+01, 2.925621E+02
1.339048E+01, 2.924739E+02
1.336380E+01, 2.923856E+02
1.333715E+01, 2.922972E+02
1.331054E+01, 2.922086E+02
1.328395E+01, 2.921199E+02
1.325739E+01, 2.920311E+02
1.323087E+01, 2.919421E+02
1.320439E+01, 2.918530E+02
1.317793E+01, 2.917638E+02
1.315152E+01, 2.916745E+02
1.312514E+01, 2.915850E+02
1.309879E+01, 2.914954E+02
1.307248E+01, 2.914057E+02
1.304622E+01, 2.913158E+02
1.301999E+01, 2.912259E+02
1.299379E+01, 2.911358E+02
1.296764E+01, 2.910456E+02
1.294153E+01, 2.909552E+02
1.291547E+01, 2.908648E+02
1.288944E+01, 2.907742E+02
1.286346E+01, 2.906835E+02
1.283752E+01, 2.905927E+02
1.281162E+01, 2.905018E+02
1.278577E+01, 2.904108E+02
1.275997E+01, 2.903196E+02
1.273421E+01, 2.902284E+02
1.270850E+01, 2.901370E+02
1.268283E+01, 2.900456E+02
1.265722E+01, 2.899540E+02
1.263165E+01, 2.898623E+02
1.260614E+01, 2.897705E+02
1.258067E+01, 2.896786E+02
1.255526E+01, 2.895866E+02
1.252989E+01, 2.894945E+02
1.250458E+01, 2.894023E+02
1.247933E+01, 2.893100E+02
1.245412E+01, 2.892176E+02
1.242898E+01, 2.891251E+02
1.240388E+01, 2.890325E+02
1.237884E+01, 2.889398E+02
1.235386E+01, 2.888470E+02
1.232894E+01, 2.887542E+02
1.230407E+01, 2.886612E+02
1.227927E+01, 2.885682E+02
1.225452E+01, 2.884750E+02
1.222983E+01, 2.883818E+02
1.220520E+01, 2.882885E+02
1.218064E+01, 2.881951E+02
1.215613E+01, 2.881016E+02
1.213169E+01, 2.880080E+02
1.210731E+01, 2.879144E+02
1.208300E+01, 2.878207E+02
1.205875E+01, 2.877269E+02
1.203456E+01, 2.876331E+02
1.201044E+01, 2.875391E+02
1.198639E+01, 2.874451E+02
1.196240E+01, 2.873511E+02
1.193848E+01, 2.872569E+02
1.191463E+01, 2.871627E+02
1.189085E+01, 2.870685E+02
1.186713E+01, 2.869742E+02
1.184349E+01, 2.868798E+02
1.181992E+01, 2.867854E+02
1.179642E+01, 2.866909E+02
1.177299E+01, 2.865964E+02
1.174963E+01, 2.865019E+02
1.172635E+01, 2.864073E+02
1.170314E+01, 2.863126E+02
1.168000E+01, 2.862179E+02
1.165694E+01, 2.861232E+02
1.163396E+01, 2.860284E+02
1.161104E+01, 2.859337E+02
1.158821E+01, 2.858388E+02
1.156545E+01, 2.857440E+02
1.154277E+01, 2.856492E+02
1.152017E+01, 2.855543E+02
1.149765E+01, 2.854594E+02
1.147520E+01, 2.853645E+02
1.145284E+01, 2.852696E+02
1.143055E+01, 2.851747E+02
1.140835E+01, 2.850798E+02
1.138622E+01, 2.849849E+02
1.136418E+01, 2.848900E+02
1.134222E+01, 2.847951E+02
1.132034E+01, 2.847002E+02
1.129855E+01, 2.846054E+02
1.127684E+01, 2.845106E+02
1.125521E+01, 2.844158E+02
1.123366E+01, 2.843210E+02
1.121220E+01, 2.842263E+02
1.119083E+01, 2.841316E+02
1.116954E+01, 2.840369E+02
1.114833E+01, 2.839423E+02
1.112721E+01, 2.838478E+02
1.110618E+01, 2.837533E+02
1.108524E+01, 2.836589E+02
1.106438E+01, 2.835646E+02
1.104361E+01, 2.834703E+02
1.102292E+01, 2.833761E+02
1.100233E+01, 2.832820E+02
1.098182E+01, 2.831880E+02
1.096140E+01, 2.830941E+02
1.094107E+01, 2.830002E+02
1.092083E+01, 2.829065E+02
1.090068E+01, 2.828129E+02
1.088062E+01, 2.827194E+02
1.086065E+01, 2.826261E+02
1.084076E+01, 2.825329E+02
1.082097E+01, 2.824398E+02
1.080127E+01, 2.823468E+02
1.078166E+01, 2.822541E+02
1.076214E+01, 2.821614E+02
1.074271E+01, 2.820690E+02
1.072337E+01, 2.819767E+02
1.070412E+01, 2.818845E+02
1.068496E+01, 2.817926E+02
1.066589E+01, 2.817008E+02
1.064692E+01, 2.816093E+02
1.062803E+01, 2.815180E+02
1.060924E+01, 2.814268E+02
1.059053E+01, 2.813359E+02
1.057192E+01, 2.812452E+02
1.055340E+01, 2.811548E+02
1.053497E+01, 2.810646E+02
1.051663E+01, 2.809746E+02
1.049838E+01, 2.808849E+02
1.048022E+01, 2.807955E+02
1.046215E+01, 2.807064E+02
1.044418E+01, 2.806175E+02
1.042629E+01, 2.805289E+02
1.040849E+01, 2.804407E+02
1.039079E+01, 2.803527E+02
1.037317E+01, 2.802651E+02
1.035564E+01, 2.801777E+02
1.033820E+01, 2.800908E+02
1.032085E+01, 2.800041E+02
1.030358E+01, 2.799179E+02
1.028641E+01, 2.798319E+02
1.026932E+01, 2.797464E+02
1.025232E+01, 2.796612E+02
1.023541E+01, 2.795765E+02
1.021858E+01, 2.794921E+02
1.020184E+01, 2.794082E+02
1.018519E+01, 2.793246E+02
1.016862E+01, 2.792415E+02
1.015213E+01, 2.791589E+02
1.013573E+01, 2.790767E+02
1.011941E+01, 2.789949E+02
1.010318E+01, 2.789137E+02
1.008703E+01, 2.788329E+02
1.007096E+01, 2.787526E+02
1.005497E+01, 2.786728E+02
1.003906E+01, 2.785935E+02
1.002323E+01, 2.785148E+02
1.000748E+01, 2.784366E+02
9.991806E+00, 2.783589E+02
9.976211E+00, 2.782818E+02
9.960692E+00, 2.782053E+02
9.945250E+00, 2.781294E+02
9.929883E+00, 2.780540E+02
9.914589E+00, 2.779793E+02
9.899369E+00, 2.779051E+02
9.884222E+00, 2.778316E+02
9.869145E+00, 2.777588E+02
9.854140E+00, 2.776866E+02
9.839203E+00, 2.776150E+02
9.824335E+00, 2.775442E+02
9.809535E+00, 2.774740E+02
9.794801E+00, 2.774045E+02
9.780132E+00, 2.773357E+02
9.765527E+00, 2.772677E+02
9.750986E+00, 2.772004E+02
9.736506E+00, 2.771339E+02
9.722087E+00, 2.770681E+02
9.707727E+00, 2.770030E+02
9.693426E+00, 2.769388E+02
9.679182E+00, 2.768754E+02
9.664993E+00, 2.768128E+02
9.650859E+00, 2.767510E+02
9.636778E+00, 2.766900E+02
9.622748E+00, 2.766300E+02
9.608769E+00, 2.765707E+02
9.594839E+00, 2.765124E+02
9.580957E+00, 2.764549E+02
9.567120E+00, 2.763984E+02
9.553329E+00, 2.763427E+02
9.539580E+00, 2.762880E+02
9.525873E+00, 2.762343E+02
9.512206E+00, 2.761815E+02
9.498578E+00, 2.761296E+02
9.484986E+00, 2.760788E+02
9.471430E+00, 2.760289E+02
9.457908E+00, 2.759801E+02
9.444418E+00, 2.759323E+02
9.430958E+00, 2.758856E+02
9.417527E+00, 2.758399E+02
9.404123E+00, 2.757952E+02
9.390745E+00, 2.757517E+02
9.377389E+00, 2.757092E+02
9.364056E+00, 2.756679E+02
9.350743E+00, 2.756276E+02
9.337448E+00, 2.755885E+02
9.324170E+00, 2.755506E+02
9.310906E+00, 2.755138E+02
9.297655E+00, 2.754783E+02
9.284415E+00, 2.754439E+02
9.271184E+00, 2.754107E+02
9.257961E+00, 2.753787E+02
9.244742E+00, 2.753480E+02
9.231527E+00, 2.753186E+02
9.218314E+00, 2.752904E+02
9.205100E+00, 2.752634E+02
9.191883E+00, 2.752378E+02
9.178662E+00, 2.752135E+02
9.165435E+00, 2.751905E+02
9.152200E+00, 2.751689E+02
9.138954E+00, 2.751486E+02
9.125696E+00, 2.751296E+02
9.112424E+00, 2.751121E+02
9.099135E+00, 2.750959E+02
9.085828E+00, 2.750812E+02
9.072501E+00, 2.750679E+02
9.059152E+00, 2.750560E+02
9.045778E+00, 2.750456E+02
9.032378E+00, 2.750367E+02
9.018950E+00, 2.750292E+02
9.005491E+00, 2.750232E+02
8.992000E+00, 2.750188E+02
8.978475E+00, 2.750159E+02
8.964913E+00, 2.750145E+02
8.951313E+00, 2.750147E+02
8.937672E+00, 2.750165E+02
8.923989E+00, 2.750198E+02
8.910262E+00, 2.750247E+02
8.896488E+00, 2.750313E+02
8.882666E+00, 2.750395E+02
8.868794E+00, 2.750494E+02
8.854869E+00, 2.750609E+02
8.840891E+00, 2.750741E+02
8.826856E+00, 2.750889E+02
8.812764E+00, 2.751055E+02
8.798611E+00, 2.751238E+02
8.784397E+00, 2.751439E+02
8.770120E+00, 2.751657E+02
8.755777E+00, 2.751892E+02
8.741367E+00, 2.752146E+02
8.726887E+00, 2.752417E+02
8.712338E+00, 2.752707E+02
8.697715E+00, 2.753014E+02
8.683019E+00, 2.753341E+02
8.668246E+00, 2.753685E+02
8.653397E+00, 2.754049E+02
8.638468E+00, 2.754431E+02
8.623458E+00, 2.754833E+02
8.608366E+00, 2.755253E+02
8.593190E+00, 2.755693E+02
8.577929E+00, 2.756152E+02
8.562581E+00, 2.756631E+02
8.547145E+00, 2.757130E+02
8.531619E+00, 2.757649E+02
8.516002E+00, 2.758188E+02
8.500293E+00, 2.758747E+02
8.484491E+00, 2.759326E+02
8.468594E+00, 2.759926E+02
8.452601E+00, 2.760547E+02
8.436511E+00, 2.761188E+02
8.420323E+00, 2.761851E+02
8.404036E+00, 2.762534E+02
8.387650E+00, 2.763239E+02
8.371162E+00, 2.763966E+02
8.354572E+00, 2.764714E+02
8.337879E+00, 2.765484E+02
8.321084E+00, 2.766276E+02
8.304184E+00, 2.767090E+02
8.287179E+00, 2.767926E+02
8.270069E+00, 2.768785E+02
8.252853E+00, 2.769666E+02
8.235531E+00, 2.770570E+02
8.218102E+00, 2.771496E+02
8.200567E+00, 2.772446E+02
8.182924E+00, 2.773419E+02
8.165173E+00, 2.774415E+02
8.147315E+00, 2.775435E+02
8.129349E+00, 2.776479E+02
8.111276E+00, 2.777546E+02
8.093095E+00, 2.778637E+02
8.074806E+00, 2.779753E+02
8.056411E+00, 2.780892E+02
8.037908E+00, 2.782056E+02
8.019299E+00, 2.783245E+02
8.000584E+00, 2.784458E+02
7.981763E+00, 2.785697E+02
7.962838E+00, 2.786960E+02
7.943808E+00, 2.788249E+02
7.924675E+00, 2.789563E+02
7.905440E+00, 2.790903E+02
7.886103E+00, 2.792268E+02
7.866665E+00, 2.793659E+02
7.847128E+00, 2.795076E+02
7.827492E+00, 2.796520E+02
7.807760E+00, 2.797989E+02
7.787932E+00, 2.799485E+02
7.768009E+00, 2.801008E+02
7.747994E+00, 2.802558E+02
7.727889E+00, 2.804134E+02
7.707693E+00, 2.805737E+02
7.687411E+00, 2.807368E+02
7.667043E+00, 2.809026E+02
7.646591E+00, 2.810712E+02
7.626058E+00, 2.812425E+02
7.605445E+00, 2.814166E+02
7.584755E+00, 2.815935E+02
7.563991E+00, 2.817731E+02
7.543154E+00, 2.819557E+02
7.522248E+00, 2.821410E+02
7.501275E+00, 2.823292E+02
7.480237E+00, 2.825202E+02
7.459138E+00, 2.827142E+02
7.437980E+00, 2.829110E+02
7.416766E+00, 2.831107E+02
7.395500E+00, 2.833133E+02
7.374185E+00, 2.835188E+02
7.352823E+00, 2.837273E+02
7.331419E+00, 2.839387E+02
7.309975E+00, 2.841530E+02
7.288495E+00, 2.843703E+02
7.266983E+00, 2.845906E+02
7.245443E+00, 2.848139E+02
7.223878E+00, 2.850401E+02
7.202293E+00, 2.852694E+02
7.180690E+00, 2.855016E+02
7.159074E+00, 2.857369E+02
7.137450E+00, 2.859751E+02
7.115822E+00, 2.862164E+02
7.094193E+00, 2.864608E+02
7.072568E+00, 2.867081E+02
7.050952E+00, 2.869585E+02
7.029348E+00, 2.872119E+02
7.007763E+00, 2.874684E+02
6.986200E+00, 2.877279E+02
6.964663E+00, 2.879904E+02
6.943158E+00, 2.882560E+02
6.921690E+00, 2.885246E+02
6.900264E+00, 2.887963E+02
6.878883E+00, 2.890710E+02
6.857554E+00, 2.893487E+02
6.836282E+00, 2.896295E+02
6.815071E+00, 2.899132E+02
6.793927E+00, 2.902000E+02
6.772855E+00, 2.904898E+02
6.751859E+00, 2.907826E+02
6.730947E+00, 2.910783E+02
6.710121E+00, 2.913770E+02
6.689389E+00, 2.916787E+02
6.668756E+00, 2.919833E+02
6.648226E+00, 2.922908E+02
6.627805E+00, 2.926013E+02
6.607499E+00, 2.929146E+02
6.587313E+00, 2.932308E+02
6.567252E+00, 2.935498E+02
6.547322E+00, 2.938717E+02
6.527529E+00, 2.941963E+02
6.507877E+00, 2.945238E+02
6.488372E+00, 2.948539E+02
6.469020E+00, 2.951868E+02
6.449826E+00, 2.955223E+02
6.430795E+00, 2.958605E+02
6.411932E+00, 2.962013E+02
6.393244E+00, 2.965446E+02
6.374734E+00, 2.968905E+02
6.356409E+00, 2.972389E+02
6.338274E+00, 2.975897E+02
6.320332E+00, 2.979430E+02
6.302591E+00, 2.982985E+02
6.285054E+00, 2.986564E+02
6.267727E+00, 2.990166E+02
6.250614E+00, 2.993789E+02
6.233720E+00, 2.997434E+02
6.217050E+00, 3.001100E+02
6.200608E+00, 3.004786E+02
6.184398E+00, 3.008492E+02
6.168426E+00, 3.012217E+02
6.152696E+00, 3.015961E+02
6.137211E+00, 3.019722E+02
6.121975E+00, 3.023501E+02
6.106993E+00, 3.027296E+02
6.092269E+00, 3.031106E+02
6.077805E+00, 3.034932E+02
6.063606E+00, 3.038772E+02
6.049675E+00, 3.042626E+02
6.036015E+00, 3.046492E+02
6.022629E+00, 3.050370E+02
6.009520E+00, 3.054259E+02
5.996691E+00, 3.058158E+02
5.984145E+00, 3.062067E+02
5.971884E+00, 3.065984E+02
5.959910E+00, 3.069909E+02
5.948226E+00, 3.073841E+02
5.936833E+00, 3.077778E+02
5.925733E+00, 3.081721E+02
5.914928E+00, 3.085667E+02
5.904419E+00, 3.089617E+02
5.894208E+00, 3.093568E+02
5.884295E+00, 3.097521E+02
5.874681E+00, 3.101474E+02
5.865368E+00, 3.105426E+02
5.856354E+00, 3.109376E+02
5.847642E+00, 3.113324E+02
5.839230E+00, 3.117268E+02
5.831120E+00, 3.121207E+02
5.823309E+00, 3.125140E+02
5.815799E+00, 3.129066E+02
5.808588E+00, 3.132985E+02
5.801675E+00, 3.136895E+02
5.795060E+00, 3.140795E+02
5.788741E+00, 3.144685E+02
5.782716E+00, 3.148562E+02
5.776985E+00, 3.152427E+02
5.771545E+00, 3.156278E+02
5.766395E+00, 3.160114E+02
5.761532E+00, 3.163935E+02
5.756953E+00, 3.167738E+02
5.752657E+00, 3.171524E+02
5.748641E+00, 3.175292E+02
5.744901E+00, 3.179040E+02
5.741436E+00, 3.182767E+02
5.738241E+00, 3.186473E+02
5.735314E+00, 3.190156E+02
5.732650E+00, 3.193816E+02
5.730247E+00, 3.197452E+02
5.728101E+00, 3.201063E+02
5.726207E+00, 3.204648E+02
5.724562E+00, 3.208207E+02
5.723162E+00, 3.211738E+02
5.722002E+00, 3.215240E+02
5.721078E+00, 3.218713E+02
5.720385E+00, 3.222157E+02
5.719919E+00, 3.225569E+02
5.719676E+00, 3.228950E+02
5.719650E+00, 3.232299E+02
5.719836E+00, 3.235616E+02
5.720230E+00, 3.238898E+02
5.720827E+00, 3.242147E+02
5.721621E+00, 3.245360E+02
5.722607E+00, 3.248538E+02
5.723781E+00, 3.251681E+02
5.725136E+00, 3.254786E+02
5.726668E+00, 3.257854E+02
5.728371E+00, 3.260885E+02
5.730240E+00, 3.263877E+02
5.732268E+00, 3.266831E+02
5.734452E+00, 3.269745E+02
5.736785E+00, 3.272620E+02
5.739262E+00, 3.275454E+02
5.741877E+00, 3.278249E+02
5.744626E+00, 3.281002E+02
5.747501E+00, 3.283714E+02
5.750498E+00, 3.286384E+02
5.753612E+00, 3.289012E+02
5.756837E+00, 3.291599E+02
5.760167E+00, 3.294142E+02
5.763597E+00, 3.296643E+02
5.767121E+00, 3.299101E+02
5.770735E+00, 3.301515E+02
5.774433E+00, 3.303886E+02
5.778210E+00, 3.306213E+02
5.782060E+00, 3.308496E+02
5.785979E+00, 3.310735E+02
5.789960E+00, 3.312930E+02
5.794000E+00, 3.315081E+02
5.798093E+00, 3.317187E+02
5.802234E+00, 3.319249E+02
5.806418E+00, 3.321266E+02
5.810641E+00, 3.323238E+02
5.814898E+00, 3.325165E+02
5.819184E+00, 3.327048E+02
5.823495E+00, 3.328886E+02
5.827825E+00, 3.330679E+02
5.832172E+00, 3.332428E+02
5.836530E+00, 3.334131E+02
5.840895E+00, 3.335790E+02
5.845264E+00, 3.337404E+02
5.849631E+00, 3.338973E+02
5.853994E+00, 3.340498E+02
5.858348E+00, 3.341979E+02
5.862690E+00, 3.343414E+02
5.867015E+00, 3.344806E+02
5.871321E+00, 3.346153E+02
5.875605E+00, 3.347456E+02
5.879861E+00, 3.348716E+02
5.884089E+00, 3.349931E+02
5.888283E+00, 3.351103E+02
5.892442E+00, 3.352231E+02
5.896562E+00, 3.353316E+02
5.900641E+00, 3.354357E+02
5.904676E+00, 3.355356E+02
5.908664E+00, 3.356311E+02
5.912603E+00, 3.357224E+02
5.916490E+00, 3.358095E+02
5.920324E+00, 3.358923E+02
5.924101E+00, 3.359709E+02
5.927821E+00, 3.360453E+02
5.931480E+00, 3.361156E+02
5.935078E+00, 3.361817E+02
5.938612E+00, 3.362437E+02
5.942080E+00, 3.363017E+02
5.945482E+00, 3.363555E+02
5.948816E+00, 3.364053E+02
5.952081E+00, 3.364511E+02
5.955274E+00, 3.364929E+02
5.958396E+00, 3.365307E+02
5.961445E+00, 3.365646E+02
5.964420E+00, 3.365945E+02
5.967320E+00, 3.366206E+02
5.970145E+00, 3.366428E+02
5.972894E+00, 3.366611E+02
5.975567E+00, 3.366757E+02
5.978162E+00, 3.366865E+02
5.980681E+00, 3.366935E+02
5.983121E+00, 3.366968E+02
5.985484E+00, 3.366964E+02
5.987769E+00, 3.366924E+02
5.989976E+00, 3.366847E+02
5.992105E+00, 3.366734E+02
5.994157E+00, 3.366585E+02
5.996131E+00, 3.366401E+02
5.998028E+00, 3.366181E+02
5.999848E+00, 3.365927E+02
6.001592E+00, 3.365638E+02
6.003261E+00, 3.365315E+02
6.004854E+00, 3.364958E+02
6.006373E+00, 3.364567E+02
6.007818E+00, 3.364143E+02
6.009190E+00, 3.363686E+02
6.010490E+00, 3.363196E+02
6.011720E+00, 3.362674E+02
6.012879E+00, 3.362120E+02
6.013969E+00, 3.361533E+02
6.014991E+00, 3.360916E+02
6.015947E+00, 3.360267E+02
6.016837E+00, 3.359588E+02
6.017663E+00, 3.358878E+02
6.018425E+00, 3.358138E+02
6.019127E+00, 3.357368E+02
6.019768E+00, 3.356568E+02
6.020350E+00, 3.355740E+02
6.020875E+00, 3.354882E+02
6.021344E+00, 3.353996E+02
6.021758E+00, 3.353082E+02
6.022120E+00, 3.352140E+02
6.022431E+00, 3.351170E+02
6.022693E+00, 3.350173E+02
6.022906E+00, 3.349149E+02
6.023074E+00, 3.348099E+02
6.023197E+00, 3.347022E+02
6.023277E+00, 3.345920E+02
6.023316E+00, 3.344792E+02
6.023316E+00, 3.343639E+02
6.023279E+00, 3.342460E+02
6.023206E+00, 3.341258E+02
6.023099E+00, 3.340031E+02
6.022960E+00, 3.338780E+02
6.022790E+00, 3.337506E+02
6.022592E+00, 3.336208E+02
6.022367E+00, 3.334887E+02
6.022118E+00, 3.333544E+02
6.021845E+00, 3.332179E+02
6.021550E+00, 3.330792E+02
6.021237E+00, 3.329384E+02
6.020905E+00, 3.327954E+02
6.020557E+00, 3.326503E+02
6.020196E+00, 3.325032E+02
6.019821E+00, 3.323541E+02
6.019436E+00, 3.322029E+02
6.019042E+00, 3.320499E+02
6.018640E+00, 3.318949E+02
6.018233E+00, 3.317380E+02
6.017821E+00, 3.315793E+02
6.017408E+00, 3.314188E+02
6.016993E+00, 3.312564E+02
6.016579E+00, 3.310924E+02
6.016168E+00, 3.309266E+02
6.015760E+00, 3.307591E+02
6.015358E+00, 3.305900E+02
6.014963E+00, 3.304192E+02
6.014576E+00, 3.302469E+02
6.014199E+00, 3.300730E+02
6.013833E+00, 3.298976E+02
6.013479E+00, 3.297207E+02
6.013139E+00, 3.295424E+02
6.012815E+00, 3.293626E+02
6.012506E+00, 3.291814E+02
6.012215E+00, 3.289989E+02
6.011943E+00, 3.288151E+02
6.011691E+00, 3.286299E+02
6.011460E+00, 3.284435E+02
6.011250E+00, 3.282559E+02
6.011064E+00, 3.280670E+02
6.010902E+00, 3.278770E+02
6.010764E+00, 3.276858E+02
6.010653E+00, 3.274936E+02
6.010568E+00, 3.273002E+02
6.010511E+00, 3.271058E+02
6.010482E+00, 3.269104E+02
6.010481E+00, 3.267139E+02
6.010511E+00, 3.265166E+02
6.010571E+00, 3.263182E+02
6.010662E+00, 3.261190E+02
6.010785E+00, 3.259189E+02
6.010940E+00, 3.257179E+02
6.011127E+00, 3.255162E+02
6.011347E+00, 3.253136E+02
6.011601E+00, 3.251103E+02
6.011888E+00, 3.249062E+02
6.012210E+00, 3.247014E+02
6.012566E+00, 3.244959E+02
6.012956E+00, 3.242897E+02
6.013381E+00, 3.240829E+02
6.013842E+00, 3.238755E+02
6.014337E+00, 3.236675E+02
6.014868E+00, 3.234590E+02
6.015434E+00, 3.232499E+02
6.016035E+00, 3.230403E+02
6.016671E+00, 3.228302E+02
6.017343E+00, 3.226196E+02
6.018049E+00, 3.224086E+02
6.018791E+00, 3.221971E+02
6.019567E+00, 3.219853E+02
6.020378E+00, 3.217730E+02
6.021224E+00, 3.215604E+02
6.022103E+00, 3.213475E+02
6.023016E+00, 3.211342E+02
6.023963E+00, 3.209207E+02
6.024943E+00, 3.207068E+02
6.025955E+00, 3.204927E+02
6.027000E+00, 3.202784E+02
6.028076E+00, 3.200638E+02
6.029184E+00, 3.198490E+02
6.030323E+00, 3.196341E+02
6.031492E+00, 3.194189E+02
6.032691E+00, 3.192037E+02
6.033919E+00, 3.189882E+02
6.035176E+00, 3.187727E+02
6.036461E+00, 3.185570E+02
6.037773E+00, 3.183413E+02
6.039112E+00, 3.181255E+02
6.040477E+00, 3.179096E+02
6.041867E+00, 3.176937E+02
6.043282E+00, 3.174777E+02
6.044721E+00, 3.172617E+02
6.046183E+00, 3.170458E+02
6.047667E+00, 3.168298E+02
6.049172E+00, 3.166138E+02
6.050698E+00, 3.163979E+02
6.052245E+00, 3.161821E+02
6.053810E+00, 3.159662E+02
6.055393E+00, 3.157505E+02
6.056994E+00, 3.155348E+02
6.058611E+00, 3.153192E+02
6.060244E+00, 3.151038E+02
6.061891E+00, 3.148884E+02
6.063552E+00, 3.146732E+02
6.065226E+00, 3.144580E+02
6.066912E+00, 3.142431E+02
6.068609E+00, 3.140282E+02
6.070316E+00, 3.138136E+02
6.072032E+00, 3.135991E+02
6.073756E+00, 3.133847E+02
6.075488E+00, 3.131706E+02
6.077225E+00, 3.129566E+02
6.078968E+00, 3.127428E+02
6.080715E+00, 3.125293E+02
6.082465E+00, 3.123159E+02
6.084217E+00, 3.121028E+02
6.085971E+00, 3.118899E+02
6.087725E+00, 3.116772E+02
6.089478E+00, 3.114648E+02
6.091229E+00, 3.112526E+02
6.092978E+00, 3.110406E+02
6.094723E+00, 3.108289E+02
6.096463E+00, 3.106175E+02
6.098197E+00, 3.104063E+02
6.099924E+00, 3.101954E+02
6.101644E+00, 3.099848E+02
6.103355E+00, 3.097745E+02
6.105055E+00, 3.095644E+02
6.106745E+00, 3.093546E+02
6.108423E+00, 3.091452E+02
6.110088E+00, 3.089360E+02
6.111739E+00, 3.087271E+02
6.113375E+00, 3.085186E+02
6.114995E+00, 3.083103E+02
6.116598E+00, 3.081023E+02
6.118183E+00, 3.078947E+02
6.119748E+00, 3.076874E+02
6.121294E+00, 3.074804E+02
6.122819E+00, 3.072738E+02
6.124321E+00, 3.070674E+02
6.125800E+00, 3.068615E+02
6.127255E+00, 3.066558E+02
6.128685E+00, 3.064505E+02
6.130088E+00, 3.062455E+02
6.131465E+00, 3.060409E+02
6.132813E+00, 3.058366E+02
6.134131E+00, 3.056327E+02
6.135420E+00, 3.054291E+02
6.136677E+00, 3.052259E+02
6.137901E+00, 3.050230E+02
6.139093E+00, 3.048205E+02
6.140250E+00, 3.046184E+02
6.141372E+00, 3.044166E+02
6.142457E+00, 3.042152E+02
6.143505E+00, 3.040141E+02
6.144514E+00, 3.038135E+02
6.145484E+00, 3.036132E+02
6.146414E+00, 3.034133E+02
6.147302E+00, 3.032138E+02
6.148147E+00, 3.030146E+02
6.148949E+00, 3.028158E+02
6.149707E+00, 3.026174E+02
6.150419E+00, 3.024194E+02
6.151085E+00, 3.022218E+02
6.151703E+00, 3.020246E+02
6.152273E+00, 3.018278E+02
6.152793E+00, 3.016313E+02
6.153263E+00, 3.014353E+02
6.153681E+00, 3.012397E+02
6.154046E+00, 3.010444E+02
6.154358E+00, 3.008496E+02
6.154616E+00, 3.006551E+02
6.154817E+00, 3.004611E+02
6.154963E+00, 3.002675E+02
6.155050E+00, 3.000742E+02
6.155079E+00, 2.998814E+02
6.155049E+00, 2.996890E+02
6.154958E+00, 2.994970E+02
6.154805E+00, 2.993054E+02
6.154590E+00, 2.991142E+02
6.154311E+00, 2.989235E+02
6.153967E+00, 2.987331E+02
6.153558E+00, 2.985432E+02
6.153082E+00, 2.983537E+02
6.152539E+00, 2.981646E+02
6.151926E+00, 2.979759E+02
6.151245E+00, 2.977877E+02
6.150492E+00, 2.975999E+02
6.149669E+00, 2.974125E+02
6.148772E+00, 2.972255E+02
6.147802E+00, 2.970389E+02
6.146757E+00, 2.968528E+02
6.145637E+00, 2.966671E+02
6.144440E+00, 2.964818E+02
6.143166E+00, 2.962970E+02
6.141813E+00, 2.961126E+02
6.140381E+00, 2.959286E+02
6.138868E+00, 2.957450E+02
6.137274E+00, 2.955619E+02
6.135597E+00, 2.953792E+02
6.133838E+00, 2.951969E+02
6.131993E+00, 2.950151E+02
6.130064E+00, 2.948336E+02
6.128048E+00, 2.946527E+02
6.125945E+00, 2.944721E+02
6.123754E+00, 2.942920E+02
6.121474E+00, 2.941123E+02
6.119104E+00, 2.939330E+02
6.116643E+00, 2.937542E+02
6.114091E+00, 2.935758E+02
6.111445E+00, 2.933978E+02
6.108706E+00, 2.932202E+02
6.105873E+00, 2.930431E+02
6.102944E+00, 2.928664E+02
6.099919E+00, 2.926901E+02
6.096796E+00, 2.925143E+02
6.093576E+00, 2.923388E+02
6.090256E+00, 2.921638E+02
6.086837E+00, 2.919892E+02
6.083317E+00, 2.918151E+02
6.079696E+00, 2.916413E+02
6.075973E+00, 2.914680E+02
6.072146E+00, 2.912950E+02
6.068216E+00, 2.911225E+02
6.064180E+00, 2.909504E+02
6.060040E+00, 2.907788E+02
6.055793E+00, 2.906075E+02
6.051439E+00, 2.904366E+02
6.046977E+00, 2.902662E+02
6.042407E+00, 2.900961E+02
6.037728E+00, 2.899264E+02
6.032938E+00, 2.897572E+02
6.028038E+00, 2.895883E+02
6.023026E+00, 2.894198E+02
6.017903E+00, 2.892517E+02
6.012666E+00, 2.890840E+02
6.007317E+00, 2.889167E+02
6.001853E+00, 2.887498E+02
5.996274E+00, 2.885832E+02
5.990580E+00, 2.884170E+02
5.984770E+00, 2.882512E+02
5.978844E+00, 2.880858E+02
5.972800E+00, 2.879207E+02
5.966639E+00, 2.877560E+02
5.960359E+00, 2.875916E+02
5.953961E+00, 2.874276E+02
5.947443E+00, 2.872640E+02
5.940806E+00, 2.871007E+02
5.934048E+00, 2.869377E+02
5.927169E+00, 2.867751E+02
5.920169E+00, 2.866128E+02
5.913047E+00, 2.864508E+02
5.905803E+00, 2.862892E+02
5.898437E+00, 2.861279E+02
5.890947E+00, 2.859669E+02
5.883334E+00, 2.858062E+02
5.875596E+00, 2.856458E+02
5.867735E+00, 2.854858E+02
5.859749E+00, 2.853260E+02
5.851638E+00, 2.851665E+02
5.843402E+00, 2.850073E+02
5.835040E+00, 2.848484E+02
5.826552E+00, 2.846898E+02
5.817938E+00, 2.845314E+02
5.809197E+00, 2.843733E+02
5.800330E+00, 2.842155E+02
5.791335E+00, 2.840579E+02
5.782214E+00, 2.839006E+02
5.772965E+00, 2.837435E+02
5.763588E+00, 2.835867E+02
5.754083E+00, 2.834301E+02
5.744450E+00, 2.832737E+02
5.734689E+00, 2.831175E+02
5.724799E+00, 2.829616E+02
5.714781E+00, 2.828058E+02
5.704634E+00, 2.826503E+02
5.694359E+00, 2.824949E+02
5.683954E+00, 2.823397E+02
5.673420E+00, 2.821847E+02
5.662757E+00, 2.820299E+02
5.651965E+00, 2.818753E+02
5.641044E+00, 2.817208E+02
5.629993E+00, 2.815664E+02
5.618813E+00, 2.814122E+02
5.607503E+00, 2.812582E+02
5.596064E+00, 2.811042E+02
5.584495E+00, 2.809504E+02
5.572796E+00, 2.807967E+02
5.560969E+00, 2.806431E+02
5.549011E+00, 2.804896E+02
5.536924E+00, 2.803362E+02
5.524708E+00, 2.801828E+02
5.512362E+00, 2.800295E+02
5.499887E+00, 2.798763E+02
5.487282E+00, 2.797232E+02
5.474549E+00, 2.795701E+02
5.461686E+00, 2.794170E+02
5.448693E+00, 2.792639E+02
5.435572E+00, 2.791109E+02
5.422322E+00, 2.789578E+02
5.408943E+00, 2.788048E+02
5.395435E+00, 2.786517E+02
5.381798E+00, 2.784986E+02
5.368033E+00, 2.783455E+02
5.354139E+00, 2.781923E+02
5.340117E+00, 2.780391E+02
5.325967E+00, 2.778858E+02
5.311689E+00, 2.777324E+02
5.297282E+00, 2.775789E+02
5.282749E+00, 2.774254E+02
5.268087E+00, 2.772717E+02
5.253298E+00, 2.771179E+02
5.238382E+00, 2.769639E+02
5.223338E+00, 2.768098E+02
5.208168E+00, 2.766555E+02
5.192871E+00, 2.765010E+02
5.177447E+00, 2.763464E+02
5.161897E+00, 2.761915E+02
5.146221E+00, 2.760364E+02
5.130419E+00, 2.758811E+02
5.114491E+00, 2.757256E+02
5.098437E+00, 2.755697E+02
5.082258E+00, 2.754136E+02
5.065954E+00, 2.752572E+02
5.049525E+00, 2.751005E+02
5.032972E+00, 2.749434E+02
5.016294E+00, 2.747860E+02
4.999491E+00, 2.746282E+02
4.982565E+00, 2.744701E+02
4.965515E+00, 2.743115E+02
4.948342E+00, 2.741525E+02
4.931045E+00, 2.739931E+02
4.913626E+00, 2.738333E+02
4.896084E+00, 2.736729E+02
4.878419E+00, 2.735121E+02
4.860633E+00, 2.733508E+02
4.842724E+00, 2.731889E+02
4.824695E+00, 2.730264E+02
4.806544E+00, 2.728634E+02
4.788272E+00, 2.726998E+02
4.769880E+00, 2.725355E+02
4.751368E+00, 2.723706E+02
4.732735E+00, 2.722050E+02
4.713984E+00, 2.720388E+02
4.695113E+00, 2.718717E+02
4.676124E+00, 2.717040E+02
4.657016E+00, 2.715354E+02
4.637791E+00, 2.713661E+02
4.618448E+00, 2.711959E+02
4.598988E+00, 2.710249E+02
4.579411E+00, 2.708529E+02
4.559719E+00, 2.706801E+02
4.539910E+00, 2.705063E+02
4.519986E+00, 2.703315E+02
4.499948E+00, 2.701557E+02
4.479795E+00, 2.699788E+02
4.459529E+00, 2.698009E+02
4.439150E+00, 2.696218E+02
4.418658E+00, 2.694416E+02
4.398054E+00, 2.692601E+02
4.377338E+00, 2.690775E+02
4.356512E+00, 2.688936E+02
4.335576E+00, 2.687084E+02
4.314530E+00, 2.685218E+02
4.293375E+00, 2.683338E+02
4.272113E+00, 2.681444E+02
4.250743E+00, 2.679535E+02
4.229266E+00, 2.677611E+02
4.207684E+00, 2.675671E+02
4.185996E+00, 2.673715E+02
4.164205E+00, 2.671743E+02
4.142310E+00, 2.669753E+02
4.120313E+00, 2.667746E+02
4.098214E+00, 2.665720E+02
4.076015E+00, 2.663676E+02
4.053716E+00, 2.661612E+02
4.031319E+00, 2.659528E+02
4.008824E+00, 2.657425E+02
3.986234E+00, 2.655300E+02
3.963547E+00, 2.653153E+02
3.940767E+00, 2.650984E+02
3.917894E+00, 2.648792E+02
3.894930E+00, 2.646577E+02
3.871875E+00, 2.644337E+02
3.848731E+00, 2.642072E+02
3.825500E+00, 2.639782E+02
3.802183E+00, 2.637465E+02
3.778781E+00, 2.635121E+02
3.755297E+00, 2.632749E+02
3.731730E+00, 2.630348E+02
3.708084E+00, 2.627917E+02
3.684360E+00, 2.625457E+02
3.660560E+00, 2.622964E+02
3.636685E+00, 2.620440E+02
3.612738E+00, 2.617882E+02
3.588720E+00, 2.615290E+02
3.564633E+00, 2.612664E+02
3.540480E+00, 2.610001E+02
3.516262E+00, 2.607301E+02
3.491982E+00, 2.604563E+02
3.467643E+00, 2.601786E+02
3.443246E+00, 2.598968E+02
3.418794E+00, 2.596109E+02
3.394290E+00, 2.593208E+02
3.369736E+00, 2.590262E+02
3.345135E+00, 2.587271E+02
3.320490E+00, 2.584234E+02
3.295803E+00, 2.581150E+02
3.271079E+00, 2.578016E+02
3.246319E+00, 2.574832E+02
3.221527E+00, 2.571596E+02
3.196707E+00, 2.568307E+02
3.171862E+00, 2.564963E+02
3.146996E+00, 2.561562E+02
3.122112E+00, 2.558104E+02
3.097213E+00, 2.554586E+02
3.072305E+00, 2.551006E+02
3.047392E+00, 2.547364E+02
3.022476E+00, 2.543657E+02
2.997564E+00, 2.539883E+02
2.972658E+00, 2.536041E+02
2.947765E+00, 2.532129E+02
2.922889E+00, 2.528144E+02
2.898035E+00, 2.524085E+02
2.873208E+00, 2.519950E+02
2.848414E+00, 2.515736E+02
2.823658E+00, 2.511441E+02
2.798946E+00, 2.507064E+02
2.774284E+00, 2.502601E+02
2.749678E+00, 2.498051E+02
2.725134E+00, 2.493411E+02
2.700660E+00, 2.488679E+02
2.676262E+00, 2.483852E+02
2.651946E+00, 2.478927E+02
2.627722E+00, 2.473903E+02
2.603595E+00, 2.468776E+02
2.579574E+00, 2.463544E+02
2.555667E+00, 2.458204E+02
2.531883E+00, 2.452754E+02
2.508229E+00, 2.447190E+02
2.484715E+00, 2.441509E+02
2.461351E+00, 2.435710E+02
2.438146E+00, 2.429788E+02
2.415109E+00, 2.423742E+02
2.392251E+00, 2.417568E+02
2.369582E+00, 2.411263E+02
2.347114E+00, 2.404824E+02
2.324857E+00, 2.398249E+02
2.302823E+00, 2.391534E+02
2.281024E+00, 2.384677E+02
2.259472E+00, 2.377674E+02
2.238179E+00, 2.370524E+02
2.217159E+00, 2.363222E+02
2.196426E+00, 2.355768E+02
2.175991E+00, 2.348158E+02
2.155871E+00, 2.340389E+02
2.136078E+00, 2.332460E+02
2.116628E+00, 2.324368E+02
2.097536E+00, 2.316111E+02
2.078816E+00, 2.307689E+02
2.060485E+00, 2.299098E+02
2.042559E+00, 2.290338E+02
2.025053E+00, 2.281408E+02
2.007985E+00, 2.272307E+02
1.991370E+00, 2.263034E+02
1.975226E+00, 2.253590E+02
1.959570E+00, 2.243975E+02
1.944419E+00, 2.234190E+02
1.929789E+00, 2.224236E+02
1.915699E+00, 2.214114E+02
1.902165E+00, 2.203826E+02
1.889205E+00, 2.193376E+02
1.876835E+00, 2.182766E+02
1.865073E+00, 2.172000E+02
1.853934E+00, 2.161082E+02
1.843436E+00, 2.150018E+02
1.833595E+00, 2.138811E+02
1.824424E+00, 2.127469E+02
1.815941E+00, 2.115998E+02
1.808158E+00, 2.104405E+02
1.801090E+00, 2.092697E+02
1.794749E+00, 2.080884E+02
1.789149E+00, 2.068973E+02
1.784299E+00, 2.056974E+02
1.780211E+00, 2.044896E+02
1.776893E+00, 2.032750E+02
1.774355E+00, 2.020546E+02
1.772603E+00, 2.008296E+02
1.771644E+00, 1.996009E+02
1.771483E+00, 1.983697E+02
1.772123E+00, 1.971372E+02
1.773567E+00, 1.959046E+02
1.775816E+00, 1.946729E+02
1.778871E+00, 1.934433E+02
1.782731E+00, 1.922169E+02
1.787393E+00, 1.909949E+02
1.792854E+00, 1.897784E+02
1.799109E+00, 1.885684E+02
1.806152E+00, 1.873660E+02
1.813978E+00, 1.861721E+02
1.822577E+00, 1.849877E+02
1.831942E+00, 1.838137E+02
1.842062E+00, 1.826510E+02
1.852928E+00, 1.815003E+02
1.864527E+00, 1.803624E+02
1.876847E+00, 1.792379E+02
1.889877E+00, 1.781276E+02
1.903602E+00, 1.770320E+02
1.918009E+00, 1.759515E+02
1.933084E+00, 1.748867E+02
1.948812E+00, 1.738379E+02
1.965178E+00, 1.728055E+02
1.982167E+00, 1.717898E+02
1.999763E+00, 1.707910E+02
2.017950E+00, 1.698092E+02
2.036714E+00, 1.688447E+02
2.056038E+00, 1.678976E+02
2.075907E+00, 1.669678E+02
2.096304E+00, 1.660554E+02
2.117214E+00, 1.651603E+02
2.138622E+00, 1.642826E+02
2.160512E+00, 1.634222E+02
2.182868E+00, 1.625788E+02
2.205677E+00, 1.617524E+02
2.228922E+00, 1.609428E+02
2.252589E+00, 1.601499E+02
2.276664E+00, 1.593733E+02
2.301132E+00, 1.586130E+02
2.325979E+00, 1.578686E+02
2.351193E+00, 1.571399E+02
2.376758E+00, 1.564267E+02
2.402663E+00, 1.557286E+02
2.428895E+00, 1.550454E+02
2.455440E+00, 1.543769E+02
2.482287E+00, 1.537227E+02
2.509423E+00, 1.530825E+02
2.536837E+00, 1.524560E+02
2.564517E+00, 1.518430E+02
2.592453E+00, 1.512432E+02
2.620633E+00, 1.506562E+02
2.649046E+00, 1.500817E+02
2.677683E+00, 1.495195E+02
2.706532E+00, 1.489693E+02
2.735585E+00, 1.484307E+02
2.764831E+00, 1.479036E+02
2.794262E+00, 1.473875E+02
2.823867E+00, 1.468823E+02
2.853638E+00, 1.463876E+02
2.883565E+00, 1.459032E+02
2.913642E+00, 1.454288E+02
2.943859E+00, 1.449641E+02
2.974207E+00, 1.445090E+02
3.004680E+00, 1.440630E+02
3.035268E+00, 1.436261E+02
3.065965E+00, 1.431979E+02
3.096763E+00, 1.427782E+02
3.127655E+00, 1.423667E+02
3.158633E+00, 1.419633E+02
3.189691E+00, 1.415677E+02
3.220821E+00, 1.411797E+02
3.252017E+00, 1.407991E+02
3.283272E+00, 1.404256E+02
3.314580E+00, 1.400591E+02
3.345934E+00, 1.396994E+02
3.377329E+00, 1.393462E+02
3.408757E+00, 1.389994E+02
3.440213E+00, 1.386587E+02
3.471691E+00, 1.383241E+02
3.503185E+00, 1.379953E+02
3.534689E+00, 1.376721E+02
3.566199E+00, 1.373544E+02
3.597707E+00, 1.370420E+02
3.629208E+00, 1.367347E+02
3.660698E+00, 1.364324E+02
3.692171E+00, 1.361349E+02
3.723621E+00, 1.358420E+02
3.755044E+00, 1.355537E+02
3.786433E+00, 1.352697E+02
3.817785E+00, 1.349900E+02
3.849094E+00, 1.347143E+02
3.880356E+00, 1.344425E+02
3.911564E+00, 1.341745E+02
3.942716E+00, 1.339102E+02
3.973805E+00, 1.336494E+02
4.004827E+00, 1.333920E+02
4.035777E+00, 1.331379E+02
4.066651E+00, 1.328869E+02
4.097445E+00, 1.326389E+02
4.128153E+00, 1.323938E+02
4.158771E+00, 1.321515E+02
4.189296E+00, 1.319119E+02
4.219721E+00, 1.316748E+02
4.250044E+00, 1.314401E+02
4.280260E+00, 1.312077E+02
4.310365E+00, 1.309776E+02
4.340354E+00, 1.307495E+02
4.370224E+00, 1.305235E+02
4.399970E+00, 1.302993E+02
4.429589E+00, 1.300769E+02
4.459076E+00, 1.298561E+02
4.488427E+00, 1.296370E+02
4.517639E+00, 1.294193E+02
4.546708E+00, 1.292029E+02
4.575630E+00, 1.289879E+02
4.604401E+00, 1.287740E+02
4.633018E+00, 1.285611E+02
4.661477E+00, 1.283493E+02
4.689774E+00, 1.281383E+02
4.717906E+00, 1.279281E+02
4.745871E+00, 1.277186E+02
4.773663E+00, 1.275097E+02
4.801280E+00, 1.273013E+02
4.828719E+00, 1.270933E+02
4.855977E+00, 1.268856E+02
4.883051E+00, 1.266782E+02
4.909936E+00, 1.264709E+02
4.936632E+00, 1.262636E+02
4.963134E+00, 1.260563E+02
4.989441E+00, 1.258489E+02
5.015548E+00, 1.256412E+02
5.041455E+00, 1.254332E+02
5.067158E+00, 1.252248E+02
5.092655E+00, 1.250160E+02
5.117943E+00, 1.248066E+02
5.143021E+00, 1.245965E+02
5.167886E+00, 1.243856E+02
5.192537E+00, 1.241740E+02
5.216971E+00, 1.239614E+02
5.241187E+00, 1.237478E+02
5.265183E+00, 1.235331E+02
5.288958E+00, 1.233173E+02
5.312510E+00, 1.231002E+02
5.335839E+00, 1.228818E+02
5.358942E+00, 1.226619E+02
5.381820E+00, 1.224406E+02
5.404471E+00, 1.222176E+02
5.426895E+00, 1.219930E+02
5.449091E+00, 1.217666E+02
5.471059E+00, 1.215384E+02
5.492799E+00, 1.213083E+02
5.514310E+00, 1.210762E+02
5.535594E+00, 1.208420E+02
5.556650E+00, 1.206056E+02
5.577479E+00, 1.203670E+02
5.598082E+00, 1.201261E+02
5.618460E+00, 1.198828E+02
5.638613E+00, 1.196371E+02
5.658544E+00, 1.193888E+02
5.678253E+00, 1.191378E+02
5.697744E+00, 1.188842E+02
5.717017E+00, 1.186278E+02
5.736074E+00, 1.183685E+02
5.754919E+00, 1.181063E+02
5.773554E+00, 1.178411E+02
5.791982E+00, 1.175729E+02
5.810206E+00, 1.173015E+02
5.828230E+00, 1.170269E+02
5.846057E+00, 1.167490E+02
5.863691E+00, 1.164678E+02
5.881136E+00, 1.161832E+02
5.898397E+00, 1.158951E+02
5.915478E+00, 1.156035E+02
5.932385E+00, 1.153083E+02
5.949122E+00, 1.150094E+02
5.965695E+00, 1.147068E+02
5.982110E+00, 1.144005E+02
5.998373E+00, 1.140903E+02
6.014491E+00, 1.137762E+02
6.030468E+00, 1.134582E+02
6.046314E+00, 1.131362E+02
6.062034E+00, 1.128102E+02
6.077636E+00, 1.124802E+02
6.093128E+00, 1.121460E+02
6.108517E+00, 1.118076E+02
6.123813E+00, 1.114651E+02
6.139023E+00, 1.111183E+02
6.154155E+00, 1.107673E+02
6.169221E+00, 1.104120E+02
6.184227E+00, 1.100524E+02
6.199184E+00, 1.096884E+02
6.214102E+00, 1.093201E+02
6.228991E+00, 1.089474E+02
6.243861E+00, 1.085703E+02
6.258721E+00, 1.081888E+02
6.273584E+00, 1.078029E+02
6.288460E+00, 1.074126E+02
6.303360E+00, 1.070179E+02
6.318295E+00, 1.066188E+02
6.333277E+00, 1.062153E+02
6.348318E+00, 1.058074E+02
6.363429E+00, 1.053952E+02
6.378622E+00, 1.049786E+02
6.393909E+00, 1.045577E+02
6.409303E+00, 1.041324E+02
6.424816E+00, 1.037030E+02
6.440460E+00, 1.032693E+02
6.456248E+00, 1.028314E+02
6.472192E+00, 1.023894E+02
6.488305E+00, 1.019433E+02
6.504600E+00, 1.014932E+02
6.521089E+00, 1.010392E+02
6.537785E+00, 1.005812E+02
6.554701E+00, 1.001194E+02
6.571849E+00, 9.965381E+01
6.589241E+00, 9.918457E+01
6.606890E+00, 9.871172E+01
6.624808E+00, 9.823536E+01
6.643008E+00, 9.775559E+01
6.661501E+00, 9.727248E+01
6.680299E+00, 9.678615E+01
6.699415E+00, 9.629670E+01
6.718859E+00, 9.580424E+01
6.738642E+00, 9.530886E+01
6.758777E+00, 9.481071E+01
6.779272E+00, 9.430988E+01
6.800139E+00, 9.380650E+01
6.821388E+00, 9.330070E+01
6.843029E+00, 9.279260E+01
6.865070E+00, 9.228234E+01
6.887522E+00, 9.177005E+01
6.910392E+00, 9.125587E+01
6.933689E+00, 9.073993E+01
6.957420E+00, 9.022238E+01
6.981594E+00, 8.970336E+01
7.006216E+00, 8.918301E+01
7.031293E+00, 8.866149E+01
7.056832E+00, 8.813893E+01
7.082838E+00, 8.761548E+01
7.109315E+00, 8.709130E+01
7.136268E+00, 8.656653E+01
7.163700E+00, 8.604132E+01
7.191616E+00, 8.551583E+01
7.220017E+00, 8.499020E+01
7.248907E+00, 8.446457E+01
7.278286E+00, 8.393911E+01
7.308156E+00, 8.341395E+01
7.338517E+00, 8.288924E+01
7.369369E+00, 8.236513E+01
7.400711E+00, 8.184176E+01
7.432543E+00, 8.131926E+01
7.464861E+00, 8.079779E+01
7.497665E+00, 8.027747E+01
7.530951E+00, 7.975844E+01
7.564715E+00, 7.924084E+01
7.598953E+00, 7.872478E+01
7.633660E+00, 7.821041E+01
7.668832E+00, 7.769784E+01
7.704463E+00, 7.718718E+01
7.740546E+00, 7.667857E+01
7.777075E+00, 7.617210E+01
7.814041E+00, 7.566790E+01
7.851439E+00, 7.516606E+01
7.889258E+00, 7.466670E+01
7.927491E+00, 7.416990E+01
7.966128E+00, 7.367577E+01
8.005160E+00, 7.318439E+01
8.044576E+00, 7.269585E+01
8.084367E+00, 7.221024E+01
8.124520E+00, 7.172763E+01
8.165026E+00, 7.124810E+01
8.205872E+00, 7.077172E+01
8.247047E+00, 7.029856E+01
8.288538E+00, 6.982869E+01
8.330333E+00, 6.936215E+01
8.372418E+00, 6.889902E+01
8.414782E+00, 6.843933E+01
8.457410E+00, 6.798314E+01
8.500289E+00, 6.753050E+01
8.543405E+00, 6.708144E+01
8.586745E+00, 6.663601E+01
8.630293E+00, 6.619423E+01
8.674036E+00, 6.575613E+01
8.717960E+00, 6.532176E+01
8.762050E+00, 6.489112E+01
8.806291E+00, 6.446424E+01
8.850668E+00, 6.404113E+01
8.895167E+00, 6.362183E+01
8.939773E+00, 6.320632E+01
8.984471E+00, 6.279463E+01
9.029246E+00, 6.238677E+01
9.074084E+00, 6.198273E+01
9.118968E+00, 6.158251E+01
9.163886E+00, 6.118613E+01
9.208821E+00, 6.079357E+01
9.253760E+00, 6.040483E+01
9.298687E+00, 6.001990E+01
9.343587E+00, 5.963877E+01
9.388448E+00, 5.926144E+01
9.433253E+00, 5.888788E+01
9.477989E+00, 5.851810E+01
9.522643E+00, 5.815206E+01
9.567199E+00, 5.778975E+01
9.611644E+00, 5.743116E+01
9.655965E+00, 5.707626E+01
9.700149E+00, 5.672503E+01
9.744181E+00, 5.637745E+01
9.788049E+00, 5.603350E+01
9.831741E+00, 5.569315E+01
9.875243E+00, 5.535637E+01
9.918543E+00, 5.502314E+01
9.961630E+00, 5.469344E+01
1.000449E+01, 5.436722E+01
1.004711E+01, 5.404447E+01
1.008949E+01, 5.372516E+01
1.013160E+01, 5.340925E+01
1.017345E+01, 5.309671E+01
1.021501E+01, 5.278752E+01
1.025628E+01, 5.248164E+01
1.029725E+01, 5.217905E+01
1.033791E+01, 5.187970E+01
1.037824E+01, 5.158357E+01
1.041825E+01, 5.129062E+01
1.045791E+01, 5.100083E+01
1.049723E+01, 5.071415E+01
1.053619E+01, 5.043057E+01
1.057479E+01, 5.015003E+01
1.061301E+01, 4.987252E+01
1.065086E+01, 4.959800E+01
1.068832E+01, 4.932643E+01
1.072538E+01, 4.905778E+01
1.076204E+01, 4.879203E+01
1.079830E+01, 4.852913E+01
1.083414E+01, 4.826906E+01
1.086957E+01, 4.801178E+01
1.090457E+01, 4.775726E+01
1.093914E+01, 4.750547E+01
1.097327E+01, 4.725638E+01
1.100697E+01, 4.700995E+01
1.104022E+01, 4.676616E+01
1.107303E+01, 4.652497E+01
1.110538E+01, 4.628636E+01
1.113728E+01, 4.605028E+01
1.116872E+01, 4.581671E+01
1.119970E+01, 4.558563E+01
1.123022E+01, 4.535700E+01
1.126027E+01, 4.513079E+01
1.128984E+01, 4.490697E+01
1.131895E+01, 4.468551E+01
1.134759E+01, 4.446639E+01
1.137575E+01, 4.424957E+01
1.140343E+01, 4.403504E+01
1.143064E+01, 4.382275E+01
1.145737E+01, 4.361268E+01
1.148363E+01, 4.340481E+01
1.150940E+01, 4.319910E+01
1.153469E+01, 4.299554E+01
1.155951E+01, 4.279409E+01
1.158384E+01, 4.259473E+01
1.160770E+01, 4.239743E+01
1.163108E+01, 4.220216E+01
1.165398E+01, 4.200891E+01
1.167641E+01, 4.181764E+01
1.169836E+01, 4.162833E+01
1.171984E+01, 4.144096E+01
1.174084E+01, 4.125550E+01
1.176138E+01, 4.107192E+01
1.178144E+01, 4.089021E+01
1.180104E+01, 4.071034E+01
1.182017E+01, 4.053228E+01
1.183884E+01, 4.035601E+01
1.185705E+01, 4.018151E+01
1.187480E+01, 4.000875E+01
1.189209E+01, 3.983772E+01
1.190893E+01, 3.966839E+01
1.192532E+01, 3.950073E+01
1.194127E+01, 3.933473E+01
1.195677E+01, 3.917036E+01
1.197183E+01, 3.900760E+01
1.198645E+01, 3.884643E+01
1.200063E+01, 3.868682E+01
1.201439E+01, 3.852876E+01
1.202772E+01, 3.837223E+01
1.204062E+01, 3.821719E+01
1.205310E+01, 3.806363E+01
1.206517E+01, 3.791154E+01
1.207682E+01, 3.776088E+01
1.208807E+01, 3.761164E+01
1.209891E+01, 3.746380E+01
1.210935E+01, 3.731733E+01
1.211939E+01, 3.717221E+01
1.212903E+01, 3.702843E+01
1.213829E+01, 3.688596E+01
1.214717E+01, 3.674479E+01
1.215566E+01, 3.660488E+01
1.216378E+01, 3.646623E+01
1.217152E+01, 3.632881E+01
1.217889E+01, 3.619260E+01
1.218591E+01, 3.605759E+01
1.219256E+01, 3.592374E+01
1.219885E+01, 3.579104E+01
1.220480E+01, 3.565948E+01
1.221040E+01, 3.552902E+01
1.221566E+01, 3.539965E+01
1.222057E+01, 3.527136E+01
1.222516E+01, 3.514411E+01
1.222941E+01, 3.501790E+01
1.223334E+01, 3.489269E+01
1.223695E+01, 3.476848E+01
1.224025E+01, 3.464523E+01
1.224323E+01, 3.452294E+01
1.224590E+01, 3.440157E+01
1.224827E+01, 3.428112E+01
1.225034E+01, 3.416156E+01
1.225212E+01, 3.404287E+01
1.225360E+01, 3.392503E+01
1.225480E+01, 3.380803E+01
1.225572E+01, 3.369183E+01
1.225636E+01, 3.357643E+01
1.225672E+01, 3.346180E+01
1.225682E+01, 3.334793E+01
1.225664E+01, 3.323479E+01
1.225621E+01, 3.312236E+01
1.225552E+01, 3.301063E+01
1.225458E+01, 3.289958E+01
1.225338E+01, 3.278918E+01
1.225194E+01, 3.267942E+01
1.225026E+01, 3.257028E+01
1.224834E+01, 3.246174E+01
1.224618E+01, 3.235377E+01
1.224380E+01, 3.224637E+01
1.224119E+01, 3.213951E+01
1.223835E+01, 3.203317E+01
1.223530E+01, 3.192733E+01
1.223203E+01, 3.182198E+01
1.222855E+01, 3.171710E+01
1.222486E+01, 3.161267E+01
1.222096E+01, 3.150866E+01
1.221687E+01, 3.140507E+01
1.221257E+01, 3.130187E+01
1.220808E+01, 3.119904E+01
1.220340E+01, 3.109657E+01
1.219853E+01, 3.099444E+01
1.219348E+01, 3.089263E+01
1.218825E+01, 3.079113E+01
1.218283E+01, 3.068991E+01
1.217725E+01, 3.058895E+01
1.217149E+01, 3.048825E+01
1.216556E+01, 3.038778E+01
1.215946E+01, 3.028753E+01
1.215321E+01, 3.018748E+01
1.214679E+01, 3.008761E+01
1.214022E+01, 2.998791E+01
1.213349E+01, 2.988836E+01
1.212661E+01, 2.978894E+01
1.211958E+01, 2.968964E+01
1.211241E+01, 2.959044E+01
1.210509E+01, 2.949132E+01
1.209763E+01, 2.939228E+01
1.209004E+01, 2.929329E+01
1.208231E+01, 2.919434E+01
1.207445E+01, 2.909542E+01
1.206646E+01, 2.899651E+01
1.205834E+01, 2.889759E+01
1.205010E+01, 2.879866E+01
1.204173E+01, 2.869969E+01
1.203324E+01, 2.860068E+01
1.202464E+01, 2.850160E+01
1.201592E+01, 2.840245E+01
1.200708E+01, 2.830322E+01
1.199814E+01, 2.820388E+01
1.198909E+01, 2.810443E+01
1.197993E+01, 2.800486E+01
1.197066E+01, 2.790514E+01
1.196130E+01, 2.780528E+01
1.195183E+01, 2.770526E+01
1.194227E+01, 2.760506E+01
1.193261E+01, 2.750467E+01
1.192285E+01, 2.740410E+01
1.191301E+01, 2.730331E+01
1.190307E+01, 2.720231E+01
1.189304E+01, 2.710107E+01
1.188293E+01, 2.699961E+01
1.187273E+01, 2.689789E+01
1.186246E+01, 2.679591E+01
1.185210E+01, 2.669367E+01
1.184166E+01, 2.659115E+01
1.183114E+01, 2.648835E+01
1.182055E+01, 2.638525E+01
1.180988E+01, 2.628185E+01
1.179914E+01, 2.617814E+01
1.178833E+01, 2.607411E+01
1.177745E+01, 2.596976E+01
1.176650E+01, 2.586507E+01
1.175549E+01, 2.576005E+01
1.174441E+01, 2.565467E+01
1.173327E+01, 2.554895E+01
1.172207E+01, 2.544286E+01
1.171081E+01, 2.533641E+01
1.169949E+01, 2.522958E+01
1.168811E+01, 2.512238E+01
1.167668E+01, 2.501480E+01
1.166519E+01, 2.490683E+01
1.165365E+01, 2.479846E+01
1.164206E+01, 2.468970E+01
1.163041E+01, 2.458054E+01
1.161872E+01, 2.447097E+01
1.160698E+01, 2.436100E+01
1.159519E+01, 2.425061E+01
1.158336E+01, 2.413980E+01
1.157149E+01, 2.402858E+01
1.155957E+01, 2.391693E+01
1.154761E+01, 2.380486E+01
1.153561E+01, 2.369236E+01
1.152357E+01, 2.357943E+01
1.151149E+01, 2.346607E+01
1.149937E+01, 2.335228E+01
1.148722E+01, 2.323805E+01
1.147503E+01, 2.312338E+01
1.146281E+01, 2.300828E+01
1.145056E+01, 2.289274E+01
1.143827E+01, 2.277677E+01
1.142596E+01, 2.266035E+01
1.141361E+01, 2.254349E+01
1.140124E+01, 2.242620E+01
1.138883E+01, 2.230846E+01
1.137640E+01, 2.219029E+01
1.136395E+01, 2.207168E+01
1.135146E+01, 2.195263E+01
1.133896E+01, 2.183314E+01
1.132643E+01, 2.171322E+01
1.131388E+01, 2.159286E+01
1.130130E+01, 2.147207E+01
1.128871E+01, 2.135085E+01
1.127610E+01, 2.122920E+01
1.126346E+01, 2.110712E+01
1.125081E+01, 2.098462E+01
1.123814E+01, 2.086169E+01
1.122545E+01, 2.073834E+01
1.121275E+01, 2.061458E+01
1.120003E+01, 2.049040E+01
1.118730E+01, 2.036581E+01
1.117455E+01, 2.024080E+01
1.116179E+01, 2.011539E+01
1.114902E+01, 1.998958E+01
1.113624E+01, 1.986337E+01
1.112344E+01, 1.973677E+01
1.111063E+01, 1.960977E+01
1.109782E+01, 1.948238E+01
1.108499E+01, 1.935461E+01
1.107215E+01, 1.922646E+01
1.105931E+01, 1.909794E+01
1.104646E+01, 1.896904E+01
1.103360E+01, 1.883978E+01
1.102074E+01, 1.871015E+01
1.100786E+01, 1.858017E+01
1.099499E+01, 1.844984E+01
1.098211E+01, 1.831916E+01
1.096922E+01, 1.818813E+01
1.095633E+01, 1.805677E+01
1.094344E+01, 1.792508E+01
1.093054E+01, 1.779306E+01
1.091764E+01, 1.766071E+01
1.090474E+01, 1.752806E+01
1.089184E+01, 1.739509E+01
1.087893E+01, 1.726182E+01
1.086603E+01, 1.712825E+01
1.085312E+01, 1.699439E+01
1.084021E+01, 1.686024E+01
1.082731E+01, 1.672581E+01
1.081440E+01, 1.659110E+01
1.080150E+01, 1.645613E+01
1.078859E+01, 1.632089E+01
1.077569E+01, 1.618540E+01
1.076279E+01, 1.604966E+01
1.074989E+01, 1.591368E+01
1.073700E+01, 1.577746E+01
1.072411E+01, 1.564101E+01
1.071122E+01, 1.550434E+01
1.069833E+01, 1.536745E+01
1.068545E+01, 1.523035E+01
1.067257E+01, 1.509305E+01
1.065969E+01, 1.495555E+01
1.064682E+01, 1.481786E+01
1.063396E+01, 1.468000E+01
1.062110E+01, 1.454195E+01
1.060824E+01, 1.440374E+01
1.059539E+01, 1.426537E+01
1.058254E+01, 1.412684E+01
1.056970E+01, 1.398817E+01
1.055686E+01, 1.384936E+01
1.054403E+01, 1.371042E+01
1.053121E+01, 1.357135E+01
1.051839E+01, 1.343217E+01
1.050558E+01, 1.329287E+01
1.049277E+01, 1.315348E+01
1.047997E+01, 1.301399E+01
1.046718E+01, 1.287441E+01
1.045439E+01, 1.273475E+01
1.044161E+01, 1.259502E+01
1.042883E+01, 1.245523E+01
1.041606E+01, 1.231538E+01
1.040330E+01, 1.217548E+01
1.039054E+01, 1.203554E+01
1.037779E+01, 1.189557E+01
1.036505E+01, 1.175557E+01
1.035231E+01, 1.161556E+01
1.033958E+01, 1.147553E+01
1.032686E+01, 1.133551E+01
1.031414E+01, 1.119549E+01
1.030143E+01, 1.105548E+01
1.028873E+01, 1.091550E+01
1.027603E+01, 1.077554E+01
1.026333E+01, 1.063563E+01
1.025065E+01, 1.049576E+01
1.023797E+01, 1.035595E+01
1.022529E+01, 1.021619E+01
1.021262E+01, 1.007651E+01
1.019996E+01, 9.936907E+00
1.018730E+01, 9.797391E+00
1.017464E+01, 9.657970E+00
1.016200E+01, 9.518652E+00
1.014935E+01, 9.379445E+00
1.013671E+01, 9.240359E+00
1.012408E+01, 9.101400E+00
1.011145E+01, 8.962577E+00
1.009882E+01, 8.823900E+00
1.008620E+01, 8.685375E+00
1.007358E+01, 8.547011E+00
1.006097E+01, 8.408817E+00
1.004835E+01, 8.270801E+00
1.003575E+01, 8.132972E+00
1.002314E+01, 7.995337E+00
1.001054E+01, 7.857906E+00
9.997933E+00, 7.720686E+00
9.985333E+00, 7.583687E+00
9.972735E+00, 7.446916E+00
9.960138E+00, 7.310382E+00
9.947541E+00, 7.174094E+00
9.934946E+00, 7.038060E+00
9.922350E+00, 6.902289E+00
9.909755E+00, 6.766789E+00
9.897158E+00, 6.631568E+00
9.884562E+00, 6.496636E+00
9.871963E+00, 6.362001E+00
9.859364E+00, 6.227671E+00
9.846762E+00, 6.093656E+00
9.834158E+00, 5.959963E+00
9.821551E+00, 5.826601E+00
9.808941E+00, 5.693579E+00
9.796327E+00, 5.560906E+00
9.783710E+00, 5.428590E+00
9.771087E+00, 5.296640E+00
9.758460E+00, 5.165065E+00
9.745828E+00, 5.033872E+00
9.733189E+00, 4.903072E+00
9.720545E+00, 4.772672E+00
9.707893E+00, 4.642681E+00
9.695234E+00, 4.513109E+00
9.682567E+00, 4.383963E+00
9.669892E+00, 4.255252E+00
9.657208E+00, 4.126986E+00
9.644515E+00, 3.999172E+00
9.631812E+00, 3.871820E+00
9.619098E+00, 3.744938E+00
9.606374E+00, 3.618535E+00
9.593638E+00, 3.492621E+00
9.580889E+00, 3.367202E+00
9.568129E+00, 3.242289E+00
9.555355E+00, 3.117890E+00
9.542567E+00, 2.994014E+00
9.529765E+00, 2.870669E+00
9.516948E+00, 2.747865E+00
9.504115E+00, 2.625609E+00
9.491266E+00, 2.503912E+00
9.478400E+00, 2.382781E+00
9.465517E+00, 2.262225E+00
9.452616E+00, 2.142254E+00
9.439697E+00, 2.022875E+00
9.426758E+00, 1.904098E+00
9.413799E+00, 1.785931E+00
9.400819E+00, 1.668384E+00
9.387819E+00, 1.551464E+00
9.374796E+00, 1.435181E+00
9.361752E+00, 1.319543E+00
9.348683E+00, 1.204560E+00
9.335592E+00, 1.090239E+00
9.322475E+00, 9.765900E-01
9.309334E+00, 8.636212E-01
9.296167E+00, 7.513415E-01
9.282973E+00, 6.397596E-01
9.269752E+00, 5.288842E-01
9.256503E+00, 4.187239E-01
9.243226E+00, 3.092876E-01
9.229919E+00, 2.005839E-01
9.216583E+00, 9.262155E-02
9.203216E+00, 3.599854E+02
9.189818E+00, 3.598790E+02
9.176388E+00, 3.597733E+02
9.162925E+00, 3.596684E+02
9.149429E+00, 3.595642E+02
9.135899E+00, 3.594609E+02
9.122334E+00, 3.593584E+02
9.108733E+00, 3.592567E+02
9.095097E+00, 3.591557E+02
9.081424E+00, 3.590557E+02
9.067713E+00, 3.589564E+02
9.053965E+00, 3.588580E+02
9.040177E+00, 3.587605E+02
9.026350E+00, 3.586638E+02
9.012483E+00, 3.585680E+02
8.998575E+00, 3.584731E+02
8.984625E+00, 3.583791E+02
8.970633E+00, 3.582859E+02
8.956598E+00, 3.581937E+02
8.942520E+00, 3.581024E+02
8.928398E+00, 3.580120E+02
8.914231E+00, 3.579225E+02
8.900018E+00, 3.578340E+02
8.885759E+00, 3.577464E+02
8.871454E+00, 3.576598E+02
8.857101E+00, 3.575741E+02
8.842700E+00, 3.574894E+02
8.828251E+00, 3.574057E+02
8.813752E+00, 3.573230E+02
8.799204E+00, 3.572413E+02
8.784605E+00, 3.571605E+02
8.769956E+00, 3.570808E+02
8.755255E+00, 3.570022E+02
8.740502E+00, 3.569245E+02
8.725696E+00, 3.568479E+02
8.710837E+00, 3.567724E+02
8.695925E+00, 3.566979E+02
8.680958E+00, 3.566244E+02
8.665937E+00, 3.565521E+02
8.650860E+00, 3.564808E+02
8.635728E+00, 3.564106E+02
8.620539E+00, 3.563415E+02
8.605295E+00, 3.562735E+02
8.589993E+00, 3.562066E+02
8.574633E+00, 3.561409E+02
8.559216E+00, 3.560763E+02
8.543741E+00, 3.560128E+02
8.528207E+00, 3.559505E+02
8.512614E+00, 3.558893E+02
8.496961E+00, 3.558293E+02
8.481249E+00, 3.557705E+02
8.465477E+00, 3.557128E+02
8.449645E+00, 3.556563E+02
8.433752E+00, 3.556011E+02
8.417798E+00, 3.555470E+02
8.401784E+00, 3.554942E+02
8.385708E+00, 3.554425E+02
8.369570E+00, 3.553922E+02
8.353371E+00, 3.553430E+02
8.337110E+00, 3.552951E+02
8.320787E+00, 3.552484E+02
8.304402E+00, 3.552030E+02
8.287954E+00, 3.551589E+02
8.271444E+00, 3.551161E+02
8.254872E+00, 3.550745E+02
8.238238E+00, 3.550343E+02
8.221541E+00, 3.549953E+02
8.204782E+00, 3.549577E+02
8.187960E+00, 3.549213E+02
8.171077E+00, 3.548864E+02
8.154131E+00, 3.548527E+02
8.137122E+00, 3.548204E+02
8.120052E+00, 3.547894E+02
8.102920E+00, 3.547598E+02
8.085727E+00, 3.547316E+02
8.068472E+00, 3.547048E+02
8.051155E+00, 3.546793E+02
8.033778E+00, 3.546552E+02
8.016341E+00, 3.546326E+02
7.998843E+00, 3.546113E+02
7.981285E+00, 3.545915E+02
7.963667E+00, 3.545731E+02
7.945990E+00, 3.545561E+02
7.928255E+00, 3.545406E+02
7.910461E+00, 3.545265E+02
7.892609E+00, 3.545139E+02
7.874701E+00, 3.545027E+02
7.856735E+00, 3.544930E+02
7.838713E+00, 3.544848E+02
7.820636E+00, 3.544781E+02
7.802504E+00, 3.544729E+02
7.784318E+00, 3.544693E+02
7.766078E+00, 3.544671E+02
7.747785E+00, 3.544665E+02
7.729441E+00, 3.544674E+02
7.711045E+00, 3.544698E+02
7.692599E+00, 3.544738E+02
7.674103E+00, 3.544793E+02
7.655559E+00, 3.544864E+02
7.636967E+00, 3.544951E+02
7.618329E+00, 3.545054E+02
7.599644E+00, 3.545173E+02
7.580916E+00, 3.545307E+02
7.562143E+00, 3.545458E+02
7.543328E+00, 3.545625E+02
7.524472E+00, 3.545808E+02
7.505575E+00, 3.546008E+02
7.486639E+00, 3.546224E+02
7.467666E+00, 3.546456E+02
7.448656E+00, 3.546706E+02
7.429611E+00, 3.546971E+02
7.410532E+00, 3.547254E+02
7.391420E+00, 3.547553E+02
7.372278E+00, 3.547869E+02
7.353106E+00, 3.548203E+02
7.333905E+00, 3.548553E+02
7.314678E+00, 3.548921E+02
7.295426E+00, 3.549305E+02
7.276150E+00, 3.549707E+02
7.256853E+00, 3.550127E+02
7.237535E+00, 3.550564E+02
7.218198E+00, 3.551018E+02
7.198845E+00, 3.551491E+02
7.179476E+00, 3.551980E+02
7.160095E+00, 3.552488E+02
7.140701E+00, 3.553014E+02
7.121298E+00, 3.553557E+02
7.101888E+00, 3.554119E+02
7.082471E+00, 3.554699E+02
7.063051E+00, 3.555297E+02
7.043628E+00, 3.555913E+02
7.024206E+00, 3.556547E+02
7.004786E+00, 3.557200E+02
6.985371E+00, 3.557872E+02
6.965961E+00, 3.558562E+02
6.946561E+00, 3.559270E+02
6.927171E+00, 3.559997E+02
6.907794E+00, 3.560743E+02
6.888432E+00, 3.561508E+02
6.869088E+00, 3.562292E+02
6.849764E+00, 3.563095E+02
6.830462E+00, 3.563917E+02
6.811185E+00, 3.564758E+02
6.791934E+00, 3.565618E+02
6.772713E+00, 3.566497E+02
6.753524E+00, 3.567395E+02
6.734370E+00, 3.568313E+02
6.715252E+00, 3.569250E+02
6.696174E+00, 3.570207E+02
6.677138E+00, 3.571183E+02
6.658147E+00, 3.572179E+02
6.639203E+00, 3.573194E+02
6.620309E+00, 3.574229E+02
6.601468E+00, 3.575283E+02
6.582682E+00, 3.576358E+02
6.563955E+00, 3.577452E+02
6.545289E+00, 3.578565E+02
6.526686E+00, 3.579699E+02
6.508150E+00, 3.580852E+02
6.489684E+00, 3.582026E+02
6.471290E+00, 3.583219E+02
6.452971E+00, 3.584432E+02
6.434731E+00, 3.585665E+02
6.416571E+00, 3.586918E+02
6.398496E+00, 3.588191E+02
6.380508E+00, 3.589483E+02
6.362609E+00, 3.590796E+02
6.344804E+00, 3.592129E+02
6.327095E+00, 3.593482E+02
6.309485E+00, 3.594854E+02
6.291978E+00, 3.596247E+02
6.274576E+00, 3.597659E+02
6.257282E+00, 3.599092E+02
6.240099E+00, 5.439968E-02
6.223032E+00, 2.016075E-01
6.206082E+00, 3.507953E-01
6.189253E+00, 5.019589E-01
6.172548E+00, 6.550940E-01
6.155970E+00, 8.101952E-01
6.139523E+00, 9.672572E-01
6.123210E+00, 1.126274E+00
6.107033E+00, 1.287238E+00
6.090996E+00, 1.450143E+00
6.075103E+00, 1.614980E+00
6.059356E+00, 1.781742E+00
6.043759E+00, 1.950418E+00
6.028314E+00, 2.121001E+00
6.013025E+00, 2.293478E+00
5.997896E+00, 2.467840E+00
5.982929E+00, 2.644074E+00
5.968128E+00, 2.822169E+00
5.953496E+00, 3.002111E+00
5.939035E+00, 3.183886E+00
5.924750E+00, 3.367481E+00
5.910644E+00, 3.552881E+00
5.896719E+00, 3.740069E+00
5.882978E+00, 3.929030E+00
5.869426E+00, 4.119746E+00
5.856064E+00, 4.312198E+00
5.842897E+00, 4.506369E+00
5.829927E+00, 4.702240E+00
5.817158E+00, 4.899788E+00
5.804592E+00, 5.098995E+00
5.792232E+00, 5.299838E+00
5.780082E+00, 5.502294E+00
5.768145E+00, 5.706341E+00
5.756423E+00, 5.911954E+00
5.744919E+00, 6.119108E+00
5.733637E+00, 6.327778E+00
5.722580E+00, 6.537938E+00
5.711750E+00, 6.749559E+00
5.701150E+00, 6.962615E+00
5.690783E+00, 7.177076E+00
5.680652E+00, 7.392913E+00
5.670759E+00, 7.610096E+00
5.661108E+00, 7.828593E+00
5.651701E+00, 8.048373E+00
5.642541E+00, 8.269404E+00
5.633629E+00, 8.491651E+00
5.624970E+00, 8.715080E+00
5.616566E+00, 8.939658E+00
5.608418E+00, 9.165348E+00
5.600530E+00, 9.392115E+00
5.592904E+00, 9.619921E+00
5.585543E+00, 9.848728E+00
5.578448E+00, 1.007850E+01
5.571622E+00, 1.030920E+01
5.565067E+00, 1.054078E+01
5.558786E+00, 1.077320E+01
5.552780E+00, 1.100644E+01
5.547052E+00, 1.124043E+01
5.541604E+00, 1.147515E+01
5.536438E+00, 1.171054E+01
5.531556E+00, 1.194657E+01
5.526959E+00, 1.218320E+01
5.522650E+00, 1.242038E+01
5.518630E+00, 1.265806E+01
5.514901E+00, 1.289620E+01
5.511465E+00, 1.313475E+01
5.508324E+00, 1.337368E+01
5.505478E+00, 1.361294E+01
5.502930E+00, 1.385247E+01
5.500682E+00, 1.409224E+01
5.498733E+00, 1.433219E+01
5.497086E+00, 1.457229E+01
5.495743E+00, 1.481248E+01
5.494703E+00, 1.505271E+01
5.493969E+00, 1.529295E+01
5.493542E+00, 1.553314E+01
5.493423E+00, 1.577324E+01
5.493612E+00, 1.601320E+01
5.494110E+00, 1.625298E+01
5.494920E+00, 1.649252E+01
5.496040E+00, 1.673178E+01
5.497473E+00, 1.697071E+01
5.499219E+00, 1.720927E+01
5.501278E+00, 1.744741E+01
5.503651E+00, 1.768509E+01
5.506339E+00, 1.792226E+01
5.509342E+00, 1.815887E+01
5.512661E+00, 1.839489E+01
5.516295E+00, 1.863026E+01
5.520246E+00, 1.886494E+01
5.524514E+00, 1.909889E+01
5.529098E+00, 1.933206E+01
5.533999E+00, 1.956442E+01
5.539217E+00, 1.979591E+01
5.544752E+00, 2.002651E+01
5.550604E+00, 2.025616E+01
5.556774E+00, 2.048483E+01
5.563260E+00, 2.071248E+01
5.570063E+00, 2.093906E+01
5.577182E+00, 2.116455E+01
5.584618E+00, 2.138890E+01
5.592370E+00, 2.161207E+01
5.600438E+00, 2.183404E+01
5.608821E+00, 2.205476E+01
5.617519E+00, 2.227420E+01
5.626531E+00, 2.249232E+01
5.635858E+00, 2.270910E+01
5.645498E+00, 2.292449E+01
5.655450E+00, 2.313848E+01
5.665715E+00, 2.335103E+01
5.676292E+00, 2.356210E+01
5.687179E+00, 2.377168E+01
5.698376E+00, 2.397973E+01
5.709883E+00, 2.418623E+01
5.721698E+00, 2.439115E+01
5.733821E+00, 2.459446E+01
5.746251E+00, 2.479615E+01
5.758987E+00, 2.499618E+01
5.772027E+00, 2.519454E+01
5.785372E+00, 2.539120E+01
5.799020E+00, 2.558615E+01
5.812970E+00, 2.577937E+01
5.827221E+00, 2.597083E+01
5.841772E+00, 2.616052E+01
5.856621E+00, 2.634843E+01
5.871769E+00, 2.653453E+01
5.887213E+00, 2.671882E+01
5.902953E+00, 2.690127E+01
5.918987E+00, 2.708188E+01
5.935314E+00, 2.726063E+01
5.951933E+00, 2.743752E+01
5.968843E+00, 2.761253E+01
5.986042E+00, 2.778566E+01
6.003529E+00, 2.795689E+01
6.021304E+00, 2.812621E+01
6.039364E+00, 2.829363E+01
6.057708E+00, 2.845914E+01
6.076336E+00, 2.862272E+01
6.095245E+00, 2.878438E+01
6.114435E+00, 2.894411E+01
6.133904E+00, 2.910191E+01
6.153650E+00, 2.925779E+01
6.173673E+00, 2.941172E+01
6.193971E+00, 2.956373E+01
6.214543E+00, 2.971380E+01
6.235387E+00, 2.986194E+01
6.256501E+00, 3.000815E+01
6.277885E+00, 3.015243E+01
6.299537E+00, 3.029479E+01
6.321456E+00, 3.043523E+01
6.343640E+00, 3.057375E+01
6.366088E+00, 3.071036E+01
6.388798E+00, 3.084506E+01
6.411769E+00, 3.097787E+01
6.435000E+00, 3.110878E+01
6.458488E+00, 3.123780E+01
6.482234E+00, 3.136495E+01
6.506234E+00, 3.149024E+01
6.530489E+00, 3.161366E+01
6.554995E+00, 3.173523E+01
6.579753E+00, 3.185496E+01
6.604760E+00, 3.197285E+01
6.630015E+00, 3.208893E+01
6.655516E+00, 3.220320E+01
6.681263E+00, 3.231568E+01
6.707253E+00, 3.242636E+01
6.733486E+00, 3.253528E+01
6.759959E+00, 3.264243E+01
6.786671E+00, 3.274784E+01
6.813621E+00, 3.285151E+01
6.840808E+00, 3.295347E+01
6.868229E+00, 3.305371E+01
6.895884E+00, 3.315227E+01
6.923771E+00, 3.324914E+01
6.951888E+00, 3.334436E+01
6.980234E+00, 3.343792E+01
7.008808E+00, 3.352985E+01
7.037608E+00, 3.362017E+01
7.066633E+00, 3.370888E+01
7.095881E+00, 3.379601E+01
7.125351E+00, 3.388156E+01
7.155041E+00, 3.396556E+01
7.184950E+00, 3.404803E+01
7.215076E+00, 3.412897E+01
7.245418E+00, 3.420841E+01
7.275974E+00, 3.428636E+01
7.306744E+00, 3.436284E+01
7.337725E+00, 3.443786E+01
7.368916E+00, 3.451145E+01
7.400315E+00, 3.458361E+01
7.431922E+00, 3.465438E+01
7.463734E+00, 3.472375E+01
7.495750E+00, 3.479176E+01
7.527969E+00, 3.485841E+01
7.560389E+00, 3.492373E+01
7.593009E+00, 3.498773E+01
7.625827E+00, 3.505043E+01
7.658842E+00, 3.511185E+01
7.692051E+00, 3.517200E+01
7.725455E+00, 3.523090E+01
7.759051E+00, 3.528857E+01
7.792837E+00, 3.534503E+01
7.826813E+00, 3.540029E+01
7.860976E+00, 3.545437E+01
7.895326E+00, 3.550729E+01
7.929860E+00, 3.555906E+01
7.964578E+00, 3.560970E+01
7.999477E+00, 3.565923E+01
8.034556E+00, 3.570767E+01
8.069814E+00, 3.575502E+01
8.105249E+00, 3.580132E+01
8.140860E+00, 3.584657E+01
8.176644E+00, 3.589079E+01
8.212601E+00, 3.593401E+01
8.248729E+00, 3.597622E+01
8.285026E+00, 3.601746E+01
8.321491E+00, 3.605773E+01
8.358122E+00, 3.609706E+01
8.394918E+00, 3.613545E+01
8.431877E+00, 3.617294E+01
8.468997E+00, 3.620952E+01
8.506277E+00, 3.624521E+01
8.543716E+00, 3.628004E+01
8.581311E+00, 3.631402E+01
8.619061E+00, 3.634716E+01
8.656965E+00, 3.637948E+01
8.695021E+00, 3.641099E+01
8.733227E+00, 3.644170E+01
8.771581E+00, 3.647164E+01
8.810083E+00, 3.650082E+01
8.848729E+00, 3.652925E+01
8.887520E+00, 3.655694E+01
8.926452E+00, 3.658391E+01
8.965525E+00, 3.661018E+01
9.004737E+00, 3.663576E+01
9.044085E+00, 3.666065E+01
9.083569E+00, 3.668489E+01
9.123187E+00, 3.670847E+01
9.162936E+00, 3.673141E+01
9.202816E+00, 3.675373E+01
9.242824E+00, 3.677544E+01
9.282959E+00, 3.679655E+01
9.323219E+00, 3.681708E+01
9.363603E+00, 3.683703E+01
9.404108E+00, 3.685642E+01
9.444733E+00, 3.687526E+01
9.485476E+00, 3.689357E+01
9.526335E+00, 3.691136E+01
9.567309E+00, 3.692863E+01
9.608396E+00, 3.694540E+01
9.649594E+00, 3.696169E+01
9.690901E+00, 3.697750E+01
9.732315E+00, 3.699284E+01
9.773835E+00, 3.700773E+01
9.815459E+00, 3.702218E+01
9.857185E+00, 3.703619E+01
9.899011E+00, 3.704978E+01
9.940935E+00, 3.706297E+01
9.982956E+00, 3.707575E+01
1.002507E+01, 3.708814E+01
1.006728E+01, 3.710015E+01
1.010958E+01, 3.711180E+01
1.015197E+01, 3.712308E+01
1.019444E+01, 3.713402E+01
1.023700E+01, 3.714461E+01
1.027965E+01, 3.715488E+01
1.032237E+01, 3.716482E+01
1.036518E+01, 3.717445E+01
1.040806E+01, 3.718378E+01
1.045102E+01, 3.719281E+01
1.049405E+01, 3.720156E+01
1.053715E+01, 3.721004E+01
1.058033E+01, 3.721824E+01
1.062357E+01, 3.722619E+01
1.066688E+01, 3.723388E+01
1.071025E+01, 3.724133E+01
1.075369E+01, 3.724855E+01
1.079718E+01, 3.725554E+01
1.084073E+01, 3.726231E+01
1.088434E+01, 3.726887E+01
1.092801E+01, 3.727523E+01
1.097172E+01, 3.728138E+01
1.101549E+01, 3.728735E+01
1.105930E+01, 3.729314E+01
1.110316E+01, 3.729875E+01
1.114707E+01, 3.730419E+01
1.119101E+01, 3.730947E+01
1.123500E+01, 3.731459E+01
1.127903E+01, 3.731956E+01
1.132309E+01, 3.732439E+01
1.136719E+01, 3.732908E+01
1.141131E+01, 3.733365E+01
1.145547E+01, 3.733808E+01
1.149966E+01, 3.734240E+01
1.154387E+01, 3.734660E+01
1.158811E+01, 3.735070E+01
1.163237E+01, 3.735469E+01
1.167664E+01, 3.735858E+01
1.172094E+01, 3.736238E+01
1.176525E+01, 3.736610E+01
1.180958E+01, 3.736972E+01
1.185392E+01, 3.737327E+01
1.189826E+01, 3.737675E+01
1.194262E+01, 3.738016E+01
1.198698E+01, 3.738350E+01
1.203134E+01, 3.738678E+01
1.207571E+01, 3.739000E+01
1.212007E+01, 3.739316E+01
1.216443E+01, 3.739628E+01
1.220879E+01, 3.739935E+01
1.225314E+01, 3.740237E+01
1.229748E+01, 3.740536E+01
1.234181E+01, 3.740831E+01
1.238613E+01, 3.741122E+01
1.243043E+01, 3.741410E+01
1.247472E+01, 3.741695E+01
1.251899E+01, 3.741978E+01
1.256323E+01, 3.742258E+01
1.260745E+01, 3.742536E+01
1.265165E+01, 3.742811E+01
1.269582E+01, 3.743085E+01
1.273996E+01, 3.743357E+01
1.278407E+01, 3.743628E+01
1.282815E+01, 3.743897E+01
1.287219E+01, 3.744164E+01
1.291619E+01, 3.744431E+01
1.296015E+01, 3.744696E+01
1.300408E+01, 3.744960E+01
1.304795E+01, 3.745223E+01
1.309179E+01, 3.745485E+01
1.313557E+01, 3.745746E+01
1.317931E+01, 3.746006E+01
1.322299E+01, 3.746264E+01
1.326662E+01, 3.746522E+01
1.331020E+01, 3.746778E+01
1.335372E+01, 3.747033E+01
1.339718E+01, 3.747287E+01
1.344057E+01, 3.747539E+01
1.348391E+01, 3.747789E+01
1.352718E+01, 3.748037E+01
1.357038E+01, 3.748283E+01
1.361351E+01, 3.748527E+01
1.365657E+01, 3.748769E+01
1.369956E+01, 3.749008E+01
1.374247E+01, 3.749243E+01
1.378531E+01, 3.749476E+01
1.382806E+01, 3.749704E+01
1.387074E+01, 3.749929E+01
1.391333E+01, 3.750149E+01
1.395584E+01, 3.750365E+01
1.399827E+01, 3.750575E+01
1.404060E+01, 3.750780E+01
1.408284E+01, 3.750979E+01
1.412500E+01, 3.751171E+01
1.416705E+01, 3.751356E+01
1.420902E+01, 3.751534E+01
1.425088E+01, 3.751703E+01
1.429264E+01, 3.751864E+01
1.433431E+01, 3.752016E+01
1.437587E+01, 3.752157E+01
1.441732E+01, 3.752288E+01
1.445867E+01, 3.752408E+01
1.449990E+01, 3.752516E+01
1.454103E+01, 3.752611E+01
1.458204E+01, 3.752693E+01
1.462294E+01, 3.752760E+01
1.466373E+01, 3.752812E+01
1.470439E+01, 3.752849E+01
1.474494E+01, 3.752869E+01
1.478536E+01, 3.752871E+01
1.482566E+01, 3.752855E+01
1.486583E+01, 3.752819E+01
1.490588E+01, 3.752763E+01
1.494579E+01, 3.752685E+01
1.498558E+01, 3.752585E+01
1.502523E+01, 3.752461E+01
1.506475E+01, 3.752313E+01
1.510413E+01, 3.752139E+01
1.514337E+01, 3.751938E+01
1.518247E+01, 3.751709E+01
1.522143E+01, 3.751451E+01
1.526024E+01, 3.751162E+01
1.529891E+01, 3.750842E+01
1.533743E+01, 3.750488E+01
1.537579E+01, 3.750101E+01
1.541401E+01, 3.749678E+01
1.545207E+01, 3.749217E+01
1.548998E+01, 3.748719E+01
1.552773E+01, 3.748181E+01
1.556531E+01, 3.747601E+01
1.560274E+01, 3.746979E+01
1.564000E+01, 3.746312E+01
1.567709E+01, 3.745600E+01
1.571402E+01, 3.744840E+01
1.575078E+01, 3.744032E+01
1.578736E+01, 3.743173E+01
1.582377E+01, 3.742262E+01
1.586001E+01, 3.741297E+01
1.589606E+01, 3.740276E+01
1.593193E+01, 3.739198E+01
1.596762E+01, 3.738062E+01
1.600313E+01, 3.736864E+01
1.603845E+01, 3.735604E+01
1.607358E+01, 3.734280E+01
1.610851E+01, 3.732889E+01
1.614325E+01, 3.731430E+01
1.617780E+01, 3.729901E+01
1.621215E+01, 3.728301E+01
1.624629E+01, 3.726626E+01
1.628024E+01, 3.724876E+01
1.631397E+01, 3.723048E+01
1.634750E+01, 3.721140E+01
1.638082E+01, 3.719150E+01
1.641392E+01, 3.717076E+01
1.644681E+01, 3.714916E+01
1.647948E+01, 3.712668E+01
1.651193E+01, 3.710330E+01
1.654416E+01, 3.707899E+01
1.657616E+01, 3.705374E+01
1.660793E+01, 3.702753E+01
1.663947E+01, 3.700032E+01
1.667078E+01, 3.697210E+01
1.670186E+01, 3.694285E+01
1.673269E+01, 3.691255E+01
1.676328E+01, 3.688117E+01
1.679363E+01, 3.684868E+01
1.682373E+01, 3.681507E+01
1.685358E+01, 3.678032E+01
1.688318E+01, 3.674439E+01
1.691253E+01, 3.670727E+01
1.694161E+01, 3.666894E+01
1.697044E+01, 3.662936E+01
1.699900E+01, 3.658853E+01
1.702730E+01, 3.654640E+01
1.705533E+01, 3.650296E+01
1.708309E+01, 3.645819E+01
1.711057E+01, 3.641206E+01
1.713778E+01, 3.636455E+01
1.716470E+01, 3.631562E+01
1.719135E+01, 3.626527E+01
1.721770E+01, 3.621346E+01
1.724377E+01, 3.616018E+01
1.726955E+01, 3.610539E+01
1.729504E+01, 3.604907E+01
1.732023E+01, 3.599120E+01
1.734512E+01, 3.593175E+01
1.736971E+01, 3.587070E+01
1.739399E+01, 3.580803E+01
1.741797E+01, 3.574371E+01
1.744164E+01, 3.567771E+01
1.746500E+01, 3.561002E+01
1.748804E+01, 3.554060E+01
1.751077E+01, 3.546944E+01
1.753318E+01, 3.539650E+01
1.755527E+01, 3.532178E+01
1.757703E+01, 3.524523E+01
1.759847E+01, 3.516685E+01
1.761958E+01, 3.508659E+01
1.764036E+01, 3.500445E+01
1.766081E+01, 3.492040E+01
1.768092E+01, 3.483441E+01
1.770070E+01, 3.474646E+01
1.772014E+01, 3.465652E+01
1.773925E+01, 3.456459E+01
1.775801E+01, 3.447062E+01
1.777643E+01, 3.437460E+01
1.779450E+01, 3.427651E+01
1.781223E+01, 3.417632E+01
1.782962E+01, 3.407401E+01
1.784665E+01, 3.396956E+01
1.786334E+01, 3.386295E+01
1.787968E+01, 3.375415E+01
1.789567E+01, 3.364315E+01
1.791131E+01, 3.352992E+01
1.792660E+01, 3.341444E+01
1.794154E+01, 3.329670E+01
1.795613E+01, 3.317667E+01
1.797037E+01, 3.305432E+01
1.798425E+01, 3.292965E+01
1.799778E+01, 3.280264E+01
1.801097E+01, 3.267325E+01
1.802380E+01, 3.254148E+01
1.803629E+01, 3.240730E+01
1.804842E+01, 3.227069E+01
1.806022E+01, 3.213165E+01
1.807166E+01, 3.199015E+01
1.808276E+01, 3.184617E+01
1.809352E+01, 3.169970E+01
1.810394E+01, 3.155072E+01
1.811402E+01, 3.139921E+01
1.812376E+01, 3.124516E+01
1.813317E+01, 3.108855E+01
1.814225E+01, 3.092938E+01
1.815100E+01, 3.076761E+01
1.815942E+01, 3.060325E+01
1.816752E+01, 3.043628E+01
1.817531E+01, 3.026667E+01
1.818278E+01, 3.009443E+01
1.818994E+01, 2.991954E+01
1.819679E+01, 2.974199E+01
1.820334E+01, 2.956177E+01
1.820959E+01, 2.937886E+01
1.821555E+01, 2.919326E+01
1.822122E+01, 2.900496E+01
1.822661E+01, 2.881395E+01
1.823172E+01, 2.862023E+01
1.823656E+01, 2.842377E+01
1.824113E+01, 2.822459E+01
1.824545E+01, 2.802267E+01
1.824951E+01, 2.781801E+01
1.825332E+01, 2.761061E+01
1.825690E+01, 2.740045E+01
1.826024E+01, 2.718754E+01
1.826336E+01, 2.697188E+01
1.826626E+01, 2.675346E+01
1.826895E+01, 2.653228E+01
1.827144E+01, 2.630835E+01
1.827373E+01, 2.608166E+01
1.827584E+01, 2.585222E+01
1.827777E+01, 2.562003E+01
1.827953E+01, 2.538509E+01
1.828113E+01, 2.514741E+01
1.828258E+01, 2.490699E+01
1.828389E+01, 2.466385E+01
1.828507E+01, 2.441798E+01
1.828612E+01, 2.416940E+01
1.828706E+01, 2.391812E+01
1.828790E+01, 2.366414E+01
1.828865E+01, 2.340748E+01
1.828932E+01, 2.314815E+01
1.828991E+01, 2.288617E+01
1.829045E+01, 2.262155E+01
1.829093E+01, 2.235430E+01
1.829137E+01, 2.208444E+01
1.829179E+01, 2.181200E+01
1.829219E+01, 2.153699E+01
1.829258E+01, 2.125943E+01
1.829297E+01, 2.097934E+01
1.829338E+01, 2.069674E+01
1.829382E+01, 2.041167E+01
1.829430E+01, 2.012414E+01
1.829483E+01, 1.983419E+01
1.829542E+01, 1.954183E+01
1.829608E+01, 1.924710E+01
1.829683E+01, 1.895003E+01
1.829767E+01, 1.865066E+01
1.829862E+01, 1.834900E+01
1.829969E+01, 1.804511E+01
1.830089E+01, 1.773900E+01
1.830224E+01, 1.743073E+01
1.830374E+01, 1.712033E+01
1.830540E+01, 1.680783E+01
1.830724E+01, 1.649328E+01
1.830926E+01, 1.617671E+01
1.831148E+01, 1.585818E+01
1.831392E+01, 1.553773E+01
1.831657E+01, 1.521540E+01
1.831945E+01, 1.489123E+01
1.832257E+01, 1.456528E+01
1.832595E+01, 1.423760E+01
1.832958E+01, 1.390823E+01
1.833349E+01, 1.357723E+01
1.833768E+01, 1.324464E+01
1.834216E+01, 1.291053E+01
1.834693E+01, 1.257495E+01
1.835202E+01, 1.223795E+01
1.835742E+01, 1.189959E+01
1.836315E+01, 1.155992E+01
1.836921E+01, 1.121902E+01
1.837562E+01, 1.087692E+01
1.838237E+01, 1.053371E+01
1.838948E+01, 1.018943E+01
1.839696E+01, 9.844152E+00
1.840480E+01, 9.497937E+00
1.841302E+01, 9.150848E+00
1.842162E+01, 8.802951E+00
1.843061E+01, 8.454309E+00
1.843999E+01, 8.104990E+00
1.844977E+01, 7.755060E+00
1.845996E+01, 7.404584E+00
1.847055E+01, 7.053632E+00
1.848154E+01, 6.702269E+00
1.849295E+01, 6.350565E+00
1.850478E+01, 5.998587E+00
1.851702E+01, 5.646405E+00
1.852968E+01, 5.294087E+00
1.854277E+01, 4.941703E+00
1.855627E+01, 4.589321E+00
1.857020E+01, 4.237010E+00
1.858455E+01, 3.884841E+00
1.859932E+01, 3.532881E+00
1.861451E+01, 3.181200E+00
1.863012E+01, 2.829867E+00
1.864615E+01, 2.478950E+00
1.866260E+01, 2.128518E+00
1.867945E+01, 1.778639E+00
1.869672E+01, 1.429379E+00
1.871440E+01, 1.080807E+00
1.873247E+01, 7.329887E-01
1.875095E+01, 3.859904E-01
1.876982E+01, 3.987757E-02
1.878907E+01, 3.596947E+02
1.880871E+01, 3.593506E+02
1.882872E+01, 3.590075E+02
1.884910E+01, 3.586656E+02
1.886984E+01, 3.583248E+02
1.889094E+01, 3.579854E+02
1.891238E+01, 3.576472E+02
1.893416E+01, 3.573105E+02
1.895626E+01, 3.569752E+02
1.897869E+01, 3.566413E+02
1.900143E+01, 3.563091E+02
1.902446E+01, 3.559784E+02
1.904779E+01, 3.556494E+02
1.907140E+01, 3.553221E+02
1.909527E+01, 3.549966E+02
1.911941E+01, 3.546729E+02
1.914378E+01, 3.543510E+02
1.916839E+01, 3.540311E+02
1.919323E+01, 3.537131E+02
1.921827E+01, 3.533971E+02
1.924350E+01, 3.530832E+02
1.926892E+01, 3.527714E+02
1.929451E+01, 3.524616E+02
1.932026E+01, 3.521541E+02
1.934615E+01, 3.518488E+02
1.937216E+01, 3.515457E+02
1.939829E+01, 3.512448E+02
1.942452E+01, 3.509463E+02
1.945084E+01, 3.506502E+02
1.947723E+01, 3.503564E+02
1.950367E+01, 3.500650E+02
1.953015E+01, 3.497760E+02
1.955666E+01, 3.494895E+02
1.958318E+01, 3.492055E+02
1.960969E+01, 3.489240E+02
1.963619E+01, 3.486451E+02
1.966265E+01, 3.483687E+02
1.968906E+01, 3.480948E+02
1.971540E+01, 3.478236E+02
1.974166E+01, 3.475549E+02
1.976782E+01, 3.472889E+02
1.979387E+01, 3.470255E+02
1.981979E+01, 3.467648E+02
1.984556E+01, 3.465067E+02
1.987118E+01, 3.462513E+02
1.989662E+01, 3.459986E+02
1.992187E+01, 3.457486E+02
1.994691E+01, 3.455013E+02
1.997173E+01, 3.452567E+02
1.999632E+01, 3.450148E+02
2.002065E+01, 3.447756E+02
2.004472E+01, 3.445391E+02
2.006850E+01, 3.443054E+02
2.009199E+01, 3.440743E+02
2.011517E+01, 3.438460E+02
2.013803E+01, 3.436204E+02
2.016054E+01, 3.433975E+02
2.018270E+01, 3.431772E+02
2.020450E+01, 3.429597E+02
2.022591E+01, 3.427449E+02
2.024693E+01, 3.425328E+02
2.026754E+01, 3.423233E+02
2.028773E+01, 3.421165E+02
2.030749E+01, 3.419124E+02
2.032680E+01, 3.417109E+02
2.034565E+01, 3.415121E+02
2.036403E+01, 3.413159E+02
2.038193E+01, 3.411223E+02
2.039933E+01, 3.409312E+02
2.041622E+01, 3.407428E+02
2.043260E+01, 3.405569E+02
2.044845E+01, 3.403736E+02
2.046376E+01, 3.401928E+02
2.047852E+01, 3.400146E+02
2.049272E+01, 3.398388E+02
2.050636E+01, 3.396655E+02
2.051941E+01, 3.394947E+02
2.053187E+01, 3.393263E+02
2.054374E+01, 3.391603E+02
2.055500E+01, 3.389967E+02
2.056564E+01, 3.388355E+02
2.057566E+01, 3.386767E+02
2.058505E+01, 3.385201E+02
2.059380E+01, 3.383659E+02
2.060191E+01, 3.382140E+02
2.060936E+01, 3.380643E+02
2.061616E+01, 3.379169E+02
2.062228E+01, 3.377717E+02
2.062774E+01, 3.376286E+02
2.063252E+01, 3.374877E+02
2.063661E+01, 3.373490E+02
2.064001E+01, 3.372123E+02
2.064272E+01, 3.370778E+02
2.064473E+01, 3.369453E+02
2.064604E+01, 3.368148E+02
2.064664E+01, 3.366863E+02
2.064653E+01, 3.365598E+02
2.064571E+01, 3.364352E+02
2.064417E+01, 3.363126E+02
2.064190E+01, 3.361918E+02
2.063892E+01, 3.360729E+02
2.063520E+01, 3.359558E+02
2.063076E+01, 3.358405E+02
2.062559E+01, 3.357270E+02
2.061968E+01, 3.356152E+02
2.061304E+01, 3.355052E+02
2.060567E+01, 3.353968E+02
2.059756E+01, 3.352901E+02
2.058871E+01, 3.351849E+02
2.057913E+01, 3.350814E+02
2.056881E+01, 3.349794E+02
2.055775E+01, 3.348790E+02
2.054596E+01, 3.347801E+02
2.053343E+01, 3.346826E+02
2.052016E+01, 3.345866E+02
2.050616E+01, 3.344919E+02
2.049142E+01, 3.343987E+02
2.047595E+01, 3.343067E+02
2.045975E+01, 3.342161E+02
2.044282E+01, 3.341268E+02
2.042516E+01, 3.340388E+02
2.040678E+01, 3.339519E+02
2.038768E+01, 3.338663E+02
2.036785E+01, 3.337818E+02
2.034730E+01, 3.336984E+02
2.032604E+01, 3.336161E+02
2.030407E+01, 3.335349E+02
2.028139E+01, 3.334547E+02
2.025800E+01, 3.333755E+02
2.023391E+01, 3.332973E+02
2.020911E+01, 3.332201E+02
2.018363E+01, 3.331437E+02
2.015745E+01, 3.330683E+02
2.013059E+01, 3.329936E+02
2.010304E+01, 3.329198E+02
2.007481E+01, 3.328468E+02
2.004591E+01, 3.327746E+02
2.001633E+01, 3.327031E+02
1.998609E+01, 3.326322E+02
1.995519E+01, 3.325621E+02
1.992364E+01, 3.324925E+02
1.989143E+01, 3.324236E+02
1.985858E+01, 3.323553E+02
1.982508E+01, 3.322875E+02
1.979095E+01, 3.322202E+02
1.975619E+01, 3.321534E+02
1.972080E+01, 3.320871E+02
1.968479E+01, 3.320212E+02
1.964817E+01, 3.319557E+02
1.961094E+01, 3.318906E+02
1.957311E+01, 3.318258E+02
1.953468E+01, 3.317614E+02
1.949565E+01, 3.316972E+02
1.945605E+01, 3.316332E+02
1.941586E+01, 3.315696E+02
1.937509E+01, 3.315061E+02
1.933376E+01, 3.314427E+02
1.929187E+01, 3.313796E+02
1.924942E+01, 3.313165E+02
1.920642E+01, 3.312536E+02
1.916288E+01, 3.311906E+02
1.911880E+01, 3.311278E+02
1.907419E+01, 3.310649E+02
1.902905E+01, 3.310020E+02
1.898340E+01, 3.309391E+02
1.893723E+01, 3.308761E+02
1.889055E+01, 3.308130E+02
1.884338E+01, 3.307498E+02
1.879572E+01, 3.306864E+02
1.874756E+01, 3.306229E+02
1.869893E+01, 3.305591E+02
1.864982E+01, 3.304951E+02
1.860025E+01, 3.304309E+02
1.855021E+01, 3.303664E+02
1.849972E+01, 3.303016E+02
1.844879E+01, 3.302364E+02
1.839741E+01, 3.301709E+02
1.834559E+01, 3.301050E+02
1.829335E+01, 3.300388E+02
1.824069E+01, 3.299720E+02
1.818761E+01, 3.299049E+02
1.813412E+01, 3.298372E+02
1.808023E+01, 3.297691E+02
1.802594E+01, 3.297004E+02
1.797127E+01, 3.296312E+02
1.791621E+01, 3.295614E+02
1.786078E+01, 3.294910E+02
1.780498E+01, 3.294200E+02
1.774881E+01, 3.293483E+02
1.769229E+01, 3.292760E+02
1.763541E+01, 3.292030E+02
1.757820E+01, 3.291293E+02
1.752065E+01, 3.290549E+02
1.746276E+01, 3.289796E+02
1.740456E+01, 3.289037E+02
1.734603E+01, 3.288269E+02
1.728720E+01, 3.287493E+02
1.722806E+01, 3.286708E+02
1.716862E+01, 3.285915E+02
1.710889E+01, 3.285112E+02
1.704888E+01, 3.284301E+02
1.698859E+01, 3.283480E+02
1.692803E+01, 3.282650E+02
1.686720E+01, 3.281810E+02
1.680611E+01, 3.280960E+02
1.674477E+01, 3.280100E+02
1.668318E+01, 3.279229E+02
1.662136E+01, 3.278348E+02
1.655930E+01, 3.277456E+02
1.649701E+01, 3.276552E+02
1.643451E+01, 3.275638E+02
1.637179E+01, 3.274712E+02
1.630886E+01, 3.273774E+02
1.624573E+01, 3.272824E+02
1.618240E+01, 3.271862E+02
1.611889E+01, 3.270888E+02
1.605520E+01, 3.269901E+02
1.599133E+01, 3.268902E+02
1.592729E+01, 3.267889E+02
1.586309E+01, 3.266864E+02
1.579873E+01, 3.265824E+02
1.573422E+01, 3.264772E+02
1.566956E+01, 3.263705E+02
1.560477E+01, 3.262625E+02
1.553985E+01, 3.261530E+02
1.547480E+01, 3.260420E+02
1.540964E+01, 3.259296E+02
1.534436E+01, 3.258158E+02
1.527898E+01, 3.257004E+02
1.521349E+01, 3.255834E+02
1.514792E+01, 3.254650E+02
1.508225E+01, 3.253449E+02
1.501651E+01, 3.252232E+02
1.495069E+01, 3.251000E+02
1.488480E+01, 3.249751E+02
1.481886E+01, 3.248485E+02
1.475285E+01, 3.247203E+02
1.468680E+01, 3.245903E+02
1.462070E+01, 3.244587E+02
1.455457E+01, 3.243253E+02
1.448841E+01, 3.241901E+02
1.442223E+01, 3.240531E+02
1.435603E+01, 3.239144E+02
1.428981E+01, 3.237738E+02
1.422360E+01, 3.236313E+02
1.415738E+01, 3.234870E+02
1.409117E+01, 3.233407E+02
1.402498E+01, 3.231926E+02
1.395881E+01, 3.230425E+02
1.389267E+01, 3.228905E+02
1.382655E+01, 3.227364E+02
1.376048E+01, 3.225804E+02
1.369446E+01, 3.224223E+02
1.362849E+01, 3.222622E+02
1.356258E+01, 3.221000E+02
1.349673E+01, 3.219357E+02
1.343096E+01, 3.217693E+02
1.336526E+01, 3.216007E+02
1.329965E+01, 3.214300E+02
1.323414E+01, 3.212571E+02
1.316872E+01, 3.210820E+02
1.310340E+01, 3.209047E+02
1.303820E+01, 3.207251E+02
1.297311E+01, 3.205432E+02
1.290815E+01, 3.203591E+02
1.284332E+01, 3.201726E+02
1.277862E+01, 3.199838E+02
1.271407E+01, 3.197926E+02
1.264967E+01, 3.195991E+02
1.258543E+01, 3.194031E+02
1.252135E+01, 3.192047E+02
1.245744E+01, 3.190039E+02
1.239371E+01, 3.188005E+02
1.233016E+01, 3.185947E+02
1.226680E+01, 3.183864E+02
1.220364E+01, 3.181756E+02
1.214068E+01, 3.179621E+02
1.207793E+01, 3.177462E+02
1.201539E+01, 3.175276E+02
1.195309E+01, 3.173064E+02
1.189101E+01, 3.170825E+02
1.182916E+01, 3.168560E+02
1.176756E+01, 3.166268E+02
1.170622E+01, 3.163950E+02
1.164512E+01, 3.161604E+02
1.158429E+01, 3.159231E+02
1.152374E+01, 3.156830E+02
1.146346E+01, 3.154401E+02
1.140346E+01, 3.151945E+02
1.134375E+01, 3.149461E+02
1.128434E+01, 3.146948E+02
1.122524E+01, 3.144407E+02
1.116644E+01, 3.141838E+02
1.110797E+01, 3.139240E+02
1.104981E+01, 3.136613E+02
1.099199E+01, 3.133957E+02
1.093451E+01, 3.131273E+02
1.087737E+01, 3.128559E+02
1.082058E+01, 3.125815E+02
1.076415E+01, 3.123043E+02
1.070808E+01, 3.120241E+02
1.065239E+01, 3.117409E+02
1.059707E+01, 3.114547E+02
1.054214E+01, 3.111656E+02
1.048760E+01, 3.108735E+02
1.043345E+01, 3.105785E+02
1.037971E+01, 3.102804E+02
1.032639E+01, 3.099794E+02
1.027347E+01, 3.096753E+02
1.022098E+01, 3.093683E+02
1.016893E+01, 3.090583E+02
1.011730E+01, 3.087453E+02
1.006612E+01, 3.084292E+02
1.001539E+01, 3.081103E+02
9.965114E+00, 3.077883E+02
9.915298E+00, 3.074634E+02
9.865949E+00, 3.071355E+02
9.817074E+00, 3.068046E+02
9.768677E+00, 3.064709E+02
9.720766E+00, 3.061342E+02
9.673345E+00, 3.057946E+02
9.626420E+00, 3.054521E+02
9.579997E+00, 3.051067E+02
9.534081E+00, 3.047584E+02
9.488678E+00, 3.044074E+02
9.443794E+00, 3.040535E+02
9.399432E+00, 3.036968E+02
9.355599E+00, 3.033374E+02
9.312299E+00, 3.029753E+02
9.269537E+00, 3.026105E+02
9.227319E+00, 3.022430E+02
9.185647E+00, 3.018728E+02
9.144527E+00, 3.015001E+02
9.103964E+00, 3.011248E+02
9.063961E+00, 3.007471E+02
9.024522E+00, 3.003668E+02
8.985651E+00, 2.999842E+02
8.947352E+00, 2.995991E+02
8.909628E+00, 2.992117E+02
8.872482E+00, 2.988221E+02
8.835918E+00, 2.984302E+02
8.799939E+00, 2.980362E+02
8.764547E+00, 2.976401E+02
8.729745E+00, 2.972419E+02
8.695535E+00, 2.968417E+02
8.661919E+00, 2.964396E+02
8.628900E+00, 2.960357E+02
8.596479E+00, 2.956299E+02
8.564657E+00, 2.952224E+02
8.533435E+00, 2.948133E+02
8.502816E+00, 2.944026E+02
8.472798E+00, 2.939904E+02
8.443384E+00, 2.935768E+02
8.414573E+00, 2.931618E+02
8.386365E+00, 2.927455E+02
8.358760E+00, 2.923281E+02
8.331758E+00, 2.919095E+02
8.305358E+00, 2.914899E+02
8.279558E+00, 2.910694E+02
8.254358E+00, 2.906480E+02
8.229757E+00, 2.902259E+02
8.205751E+00, 2.898031E+02
8.182340E+00, 2.893797E+02
8.159520E+00, 2.889558E+02
8.137290E+00, 2.885314E+02
8.115646E+00, 2.881068E+02
8.094585E+00, 2.876820E+02
8.074104E+00, 2.872570E+02
8.054198E+00, 2.868320E+02
8.034865E+00, 2.864070E+02
8.016100E+00, 2.859822E+02
7.997897E+00, 2.855577E+02
7.980253E+00, 2.851335E+02
7.963162E+00, 2.847097E+02
7.946619E+00, 2.842864E+02
7.930618E+00, 2.838638E+02
7.915154E+00, 2.834419E+02
7.900219E+00, 2.830208E+02
7.885809E+00, 2.826005E+02
7.871915E+00, 2.821813E+02
7.858531E+00, 2.817632E+02
7.845650E+00, 2.813462E+02
7.833265E+00, 2.809305E+02
7.821368E+00, 2.805161E+02
7.809950E+00, 2.801031E+02
7.799004E+00, 2.796917E+02
7.788522E+00, 2.792818E+02
7.778494E+00, 2.788736E+02
7.768912E+00, 2.784672E+02
7.759768E+00, 2.780626E+02
7.751051E+00, 2.776600E+02
7.742752E+00, 2.772593E+02
7.734862E+00, 2.768606E+02
7.727371E+00, 2.764641E+02
7.720269E+00, 2.760698E+02
7.713546E+00, 2.756778E+02
7.707192E+00, 2.752881E+02
7.701195E+00, 2.749007E+02
7.695546E+00, 2.745158E+02
7.690234E+00, 2.741335E+02
7.685248E+00, 2.737537E+02
7.680576E+00, 2.733765E+02
7.676208E+00, 2.730019E+02
7.672133E+00, 2.726301E+02
7.668338E+00, 2.722610E+02
7.664813E+00, 2.718948E+02
7.661546E+00, 2.715314E+02
7.658525E+00, 2.711708E+02
7.655739E+00, 2.708132E+02
7.653175E+00, 2.704585E+02
7.650822E+00, 2.701068E+02
7.648668E+00, 2.697582E+02
7.646701E+00, 2.694125E+02
7.644909E+00, 2.690699E+02
7.643279E+00, 2.687304E+02
7.641800E+00, 2.683940E+02
7.640459E+00, 2.680608E+02
7.639245E+00, 2.677306E+02
7.638144E+00, 2.674036E+02
7.637145E+00, 2.670797E+02
7.636236E+00, 2.667590E+02
7.635404E+00, 2.664414E+02
7.634637E+00, 2.661271E+02
7.633923E+00, 2.658158E+02
7.633249E+00, 2.655078E+02
7.632604E+00, 2.652029E+02
7.631975E+00, 2.649011E+02
7.631350E+00, 2.646025E+02
7.630718E+00, 2.643070E+02
7.630065E+00, 2.640146E+02
7.629380E+00, 2.637253E+02
7.628652E+00, 2.634391E+02
7.627867E+00, 2.631560E+02
7.627015E+00, 2.628759E+02
7.626083E+00, 2.625989E+02
7.625060E+00, 2.623248E+02
7.623934E+00, 2.620537E+02
7.622694E+00, 2.617855E+02
7.621328E+00, 2.615203E+02
7.619824E+00, 2.612580E+02
7.618171E+00, 2.609984E+02
7.616359E+00, 2.607417E+02
7.614375E+00, 2.604878E+02
7.612209E+00, 2.602367E+02
7.609850E+00, 2.599882E+02
7.607286E+00, 2.597424E+02
7.604508E+00, 2.594992E+02
7.601504E+00, 2.592585E+02
7.598264E+00, 2.590204E+02
7.594777E+00, 2.587848E+02
7.591033E+00, 2.585516E+02
7.587023E+00, 2.583208E+02
7.582735E+00, 2.580924E+02
7.578159E+00, 2.578662E+02
7.573287E+00, 2.576423E+02
7.568108E+00, 2.574205E+02
7.562612E+00, 2.572009E+02
7.556790E+00, 2.569833E+02
7.550633E+00, 2.567677E+02
7.544132E+00, 2.565541E+02
7.537277E+00, 2.563424E+02
7.530060E+00, 2.561325E+02
7.522472E+00, 2.559243E+02
7.514504E+00, 2.557179E+02
7.506147E+00, 2.555131E+02
7.497394E+00, 2.553099E+02
7.488237E+00, 2.551082E+02
7.478666E+00, 2.549080E+02
7.468675E+00, 2.547091E+02
7.458256E+00, 2.545115E+02
7.447401E+00, 2.543152E+02
7.436103E+00, 2.541200E+02
7.424354E+00, 2.539260E+02
7.412148E+00, 2.537329E+02
7.399478E+00, 2.535408E+02
7.386337E+00, 2.533496E+02
7.372719E+00, 2.531592E+02
7.358617E+00, 2.529695E+02
7.344025E+00, 2.527804E+02
7.328938E+00, 2.525919E+02
7.313350E+00, 2.524039E+02
7.297255E+00, 2.522163E+02
7.280647E+00, 2.520290E+02
7.263522E+00, 2.518419E+02
7.245875E+00, 2.516550E+02
7.227702E+00, 2.514682E+02
7.208996E+00, 2.512813E+02
7.189755E+00, 2.510944E+02
7.169974E+00, 2.509072E+02
7.149649E+00, 2.507198E+02
7.128777E+00, 2.505319E+02
7.107355E+00, 2.503436E+02
7.085378E+00, 2.501547E+02
7.062844E+00, 2.499652E+02
7.039751E+00, 2.497749E+02
7.016096E+00, 2.495837E+02
6.991877E+00, 2.493916E+02
6.967091E+00, 2.491984E+02
6.941737E+00, 2.490041E+02
6.915814E+00, 2.488084E+02
6.889320E+00, 2.486114E+02
6.862255E+00, 2.484129E+02
6.834617E+00, 2.482128E+02
6.806406E+00, 2.480110E+02
6.777622E+00, 2.478074E+02
6.748266E+00, 2.476018E+02
6.718337E+00, 2.473941E+02
6.687836E+00, 2.471843E+02
6.656764E+00, 2.469721E+02
6.625123E+00, 2.467576E+02
6.592915E+00, 2.465404E+02
6.560140E+00, 2.463206E+02
6.526801E+00, 2.460979E+02
6.492901E+00, 2.458722E+02
6.458443E+00, 2.456434E+02
6.423429E+00, 2.454114E+02
6.387863E+00, 2.451760E+02
6.351749E+00, 2.449370E+02
6.315091E+00, 2.446943E+02
6.277894E+00, 2.444478E+02
6.240162E+00, 2.441972E+02
6.201901E+00, 2.439424E+02
6.163116E+00, 2.436833E+02
6.123812E+00, 2.434196E+02
6.083998E+00, 2.431512E+02
6.043678E+00, 2.428779E+02
6.002861E+00, 2.425995E+02
5.961553E+00, 2.423158E+02
5.919762E+00, 2.420267E+02
5.877498E+00, 2.417319E+02
5.834768E+00, 2.414311E+02
5.791582E+00, 2.411243E+02
5.747949E+00, 2.408111E+02
5.703879E+00, 2.404914E+02
5.659383E+00, 2.401648E+02
5.614472E+00, 2.398312E+02
5.569158E+00, 2.394903E+02
5.523452E+00, 2.391419E+02
5.477366E+00, 2.387856E+02
5.430914E+00, 2.384213E+02
5.384109E+00, 2.380485E+02
5.336966E+00, 2.376671E+02
5.289498E+00, 2.372768E+02
5.241722E+00, 2.368771E+02
5.193652E+00, 2.364679E+02
5.145305E+00, 2.360487E+02
5.096699E+00, 2.356192E+02
5.047851E+00, 2.351792E+02
4.998778E+00, 2.347281E+02
4.949502E+00, 2.342657E+02
4.900039E+00, 2.337916E+02
4.850413E+00, 2.333053E+02
4.800643E+00, 2.328065E+02
4.750751E+00, 2.322948E+02
4.700761E+00, 2.317696E+02
4.650695E+00, 2.312306E+02
4.600579E+00, 2.306773E+02
4.550437E+00, 2.301092E+02
4.500296E+00, 2.295259E+02
4.450183E+00, 2.289268E+02
4.400126E+00, 2.283115E+02
4.350154E+00, 2.276794E+02
4.300297E+00, 2.270300E+02
4.250586E+00, 2.263628E+02
4.201054E+00, 2.256772E+02
4.151734E+00, 2.249726E+02
4.102660E+00, 2.242485E+02
4.053869E+00, 2.235043E+02
4.005396E+00, 2.227394E+02
3.957281E+00, 2.219532E+02
3.909561E+00, 2.211452E+02
3.862279E+00, 2.203148E+02
3.815475E+00, 2.194614E+02
3.769192E+00, 2.185844E+02
3.723476E+00, 2.176832E+02
3.678372E+00, 2.167573E+02
3.633926E+00, 2.158063E+02
3.590187E+00, 2.148295E+02
3.547204E+00, 2.138265E+02
3.505027E+00, 2.127969E+02
3.463708E+00, 2.117402E+02
3.423301E+00, 2.106561E+02
3.383857E+00, 2.095444E+02
3.345432E+00, 2.084047E+02
3.308080E+00, 2.072370E+02
3.271858E+00, 2.060411E+02
3.236821E+00, 2.048171E+02
3.203025E+00, 2.035650E+02
3.170527E+00, 2.022851E+02
3.139381E+00, 2.009776E+02
3.109645E+00, 1.996430E+02
3.081371E+00, 1.982819E+02
3.054615E+00, 1.968950E+02
3.029426E+00, 1.954831E+02
3.005857E+00, 1.940471E+02
2.983954E+00, 1.925882E+02
2.963764E+00, 1.911077E+02
2.945329E+00, 1.896069E+02
2.928689E+00, 1.880873E+02
2.913881E+00, 1.865507E+02
2.900936E+00, 1.849989E+02
2.889883E+00, 1.834337E+02
2.880745E+00, 1.818571E+02
2.873542E+00, 1.802712E+02
2.868288E+00, 1.786782E+02
2.864993E+00, 1.770803E+02
2.863661E+00, 1.754798E+02
2.864290E+00, 1.738788E+02
2.866875E+00, 1.722796E+02
2.871405E+00, 1.706845E+02
2.877864E+00, 1.690957E+02
2.886231E+00, 1.675151E+02
2.896480E+00, 1.659450E+02
2.908582E+00, 1.643871E+02
2.922504E+00, 1.628434E+02
2.938207E+00, 1.613155E+02
2.955650E+00, 1.598050E+02
2.974790E+00, 1.583134E+02
2.995580E+00, 1.568420E+02
3.017970E+00, 1.553919E+02
3.041910E+00, 1.539641E+02
3.067347E+00, 1.525595E+02
3.094226E+00, 1.511789E+02
3.122493E+00, 1.498229E+02
3.152093E+00, 1.484919E+02
3.182969E+00, 1.471863E+02
3.215064E+00, 1.459064E+02
3.248324E+00, 1.446523E+02
3.282693E+00, 1.434239E+02
3.318114E+00, 1.422214E+02
3.354535E+00, 1.410445E+02
3.391902E+00, 1.398930E+02
3.430162E+00, 1.387667E+02
3.469264E+00, 1.376653E+02
3.509157E+00, 1.365883E+02
3.549793E+00, 1.355354E+02
3.591124E+00, 1.345061E+02
3.633104E+00, 1.334999E+02
3.675687E+00, 1.325163E+02
3.718831E+00, 1.315547E+02
3.762494E+00, 1.306147E+02
3.806634E+00, 1.296957E+02
3.851212E+00, 1.287970E+02
3.896190E+00, 1.279182E+02
3.941533E+00, 1.270586E+02
3.987204E+00, 1.262177E+02
4.033170E+00, 1.253950E+02
4.079398E+00, 1.245898E+02
4.125857E+00, 1.238015E+02
4.172517E+00, 1.230298E+02
4.219349E+00, 1.222739E+02
4.266324E+00, 1.215335E+02
4.313416E+00, 1.208078E+02
4.360600E+00, 1.200966E+02
4.407851E+00, 1.193992E+02
4.455146E+00, 1.187152E+02
4.502461E+00, 1.180441E+02
4.549775E+00, 1.173854E+02
4.597067E+00, 1.167387E+02
4.644317E+00, 1.161037E+02
4.691507E+00, 1.154797E+02
4.738617E+00, 1.148666E+02
4.785631E+00, 1.142638E+02
4.832531E+00, 1.136709E+02
4.879301E+00, 1.130877E+02
4.925927E+00, 1.125137E+02
4.972392E+00, 1.119486E+02
5.018684E+00, 1.113921E+02
5.064788E+00, 1.108438E+02
5.110692E+00, 1.103035E+02
5.156383E+00, 1.097708E+02
5.201850E+00, 1.092454E+02
5.247082E+00, 1.087271E+02
5.292067E+00, 1.082155E+02
5.336795E+00, 1.077105E+02
5.381257E+00, 1.072118E+02
5.425443E+00, 1.067190E+02
5.469345E+00, 1.062321E+02
5.512954E+00, 1.057506E+02
5.556261E+00, 1.052746E+02
5.599260E+00, 1.048036E+02
5.641943E+00, 1.043375E+02
5.684303E+00, 1.038761E+02
5.726334E+00, 1.034193E+02
5.768030E+00, 1.029667E+02
5.809384E+00, 1.025183E+02
5.850392E+00, 1.020739E+02
5.891047E+00, 1.016332E+02
5.931346E+00, 1.011962E+02
5.971284E+00, 1.007626E+02
6.010857E+00, 1.003323E+02
6.050060E+00, 9.990519E+01
6.088890E+00, 9.948109E+01
6.127344E+00, 9.905986E+01
6.165418E+00, 9.864136E+01
6.203110E+00, 9.822546E+01
6.240417E+00, 9.781203E+01
6.277336E+00, 9.740095E+01
6.313866E+00, 9.699210E+01
6.350004E+00, 9.658536E+01
6.385750E+00, 9.618061E+01
6.421100E+00, 9.577774E+01
6.456056E+00, 9.537665E+01
6.490614E+00, 9.497723E+01
6.524775E+00, 9.457938E+01
6.558539E+00, 9.418300E+01
6.591903E+00, 9.378799E+01
6.624870E+00, 9.339426E+01
6.657437E+00, 9.300172E+01
6.689606E+00, 9.261027E+01
6.721378E+00, 9.221985E+01
6.752752E+00, 9.183035E+01
6.783729E+00, 9.144169E+01
6.814311E+00, 9.105381E+01
6.844499E+00, 9.066661E+01
6.874293E+00, 9.028003E+01
6.903695E+00, 8.989398E+01
6.932708E+00, 8.950841E+01
6.961332E+00, 8.912323E+01
6.989569E+00, 8.873838E+01
7.017423E+00, 8.835379E+01
7.044894E+00, 8.796940E+01
7.071986E+00, 8.758514E+01
7.098701E+00, 8.720096E+01
7.125041E+00, 8.681678E+01
7.151010E+00, 8.643256E+01
7.176610E+00, 8.604823E+01
7.201846E+00, 8.566373E+01
7.226719E+00, 8.527902E+01
7.251233E+00, 8.489404E+01
7.275393E+00, 8.450874E+01
7.299201E+00, 8.412306E+01
7.322661E+00, 8.373696E+01
7.345777E+00, 8.335039E+01
7.368554E+00, 8.296330E+01
7.390995E+00, 8.257565E+01
7.413105E+00, 8.218738E+01
7.434889E+00, 8.179846E+01
7.456349E+00, 8.140884E+01
7.477492E+00, 8.101848E+01
7.498322E+00, 8.062735E+01
7.518844E+00, 8.023540E+01
7.539063E+00, 7.984259E+01
7.558983E+00, 7.944888E+01
7.578610E+00, 7.905425E+01
7.597949E+00, 7.865865E+01
7.617006E+00, 7.826205E+01
7.635785E+00, 7.786441E+01
7.654293E+00, 7.746572E+01
7.672535E+00, 7.706592E+01
7.690516E+00, 7.666500E+01
7.708242E+00, 7.626293E+01
7.725719E+00, 7.585967E+01
7.742953E+00, 7.545519E+01
7.759950E+00, 7.504948E+01
7.776716E+00, 7.464251E+01
7.793257E+00, 7.423425E+01
7.809578E+00, 7.382468E+01
7.825687E+00, 7.341378E+01
7.841589E+00, 7.300152E+01
7.857292E+00, 7.258789E+01
7.872800E+00, 7.217287E+01
7.888120E+00, 7.175643E+01
7.903260E+00, 7.133856E+01
7.918224E+00, 7.091924E+01
7.933021E+00, 7.049846E+01
7.947656E+00, 7.007620E+01
7.962136E+00, 6.965245E+01
7.976467E+00, 6.922720E+01
7.990656E+00, 6.880043E+01
8.004710E+00, 6.837213E+01
8.018635E+00, 6.794229E+01
8.032438E+00, 6.751091E+01
8.046126E+00, 6.707797E+01
8.059704E+00, 6.664347E+01
8.073181E+00, 6.620740E+01
8.086562E+00, 6.576976E+01
8.099855E+00, 6.533054E+01
8.113065E+00, 6.488973E+01
8.126199E+00, 6.444735E+01
8.139264E+00, 6.400337E+01
8.152267E+00, 6.355781E+01
8.165214E+00, 6.311066E+01
8.178112E+00, 6.266192E+01
8.190967E+00, 6.221160E+01
8.203785E+00, 6.175969E+01
8.216574E+00, 6.130621E+01
8.229339E+00, 6.085115E+01
8.242086E+00, 6.039452E+01
8.254823E+00, 5.993633E+01
8.267555E+00, 5.947657E+01
8.280289E+00, 5.901527E+01
8.293030E+00, 5.855243E+01
8.305785E+00, 5.808806E+01
8.318560E+00, 5.762216E+01
8.331361E+00, 5.715475E+01
8.344194E+00, 5.668584E+01
8.357064E+00, 5.621544E+01
8.369978E+00, 5.574356E+01
8.382940E+00, 5.527022E+01
8.395958E+00, 5.479544E+01
8.409035E+00, 5.431922E+01
8.422179E+00, 5.384157E+01
8.435394E+00, 5.336253E+01
8.448685E+00, 5.288210E+01
8.462058E+00, 5.240030E+01
8.475518E+00, 5.191715E+01
8.489070E+00, 5.143266E+01
8.502719E+00, 5.094686E+01
8.516470E+00, 5.045976E+01
8.530327E+00, 4.997139E+01
8.544296E+00, 4.948176E+01
8.558381E+00, 4.899089E+01
8.572587E+00, 4.849881E+01
8.586917E+00, 4.800553E+01
8.601377E+00, 4.751109E+01
8.615971E+00, 4.701549E+01
8.630703E+00, 4.651876E+01
8.645576E+00, 4.602093E+01
8.660595E+00, 4.552201E+01
8.675765E+00, 4.502203E+01
8.691087E+00, 4.452102E+01
8.706567E+00, 4.401900E+01
8.722208E+00, 4.351598E+01
8.738013E+00, 4.301200E+01
8.753987E+00, 4.250708E+01
8.770131E+00, 4.200124E+01
8.786450E+00, 4.149450E+01
8.802946E+00, 4.098690E+01
8.819623E+00, 4.047846E+01
8.836483E+00, 3.996919E+01
8.853530E+00, 3.945913E+01
8.870767E+00, 3.894829E+01
8.888195E+00, 3.843671E+01
8.905818E+00, 3.792441E+01
8.923638E+00, 3.741141E+01
8.941658E+00, 3.689774E+01
8.959880E+00, 3.638342E+01
8.978307E+00, 3.586847E+01
8.996940E+00, 3.535292E+01
9.015782E+00, 3.483680E+01
9.034834E+00, 3.432013E+01
9.054100E+00, 3.380292E+01
9.073581E+00, 3.328522E+01
9.093279E+00, 3.276703E+01
9.113195E+00, 3.224838E+01
9.133331E+00, 3.172930E+01
9.153690E+00, 3.120981E+01
9.174273E+00, 3.068993E+01
9.195081E+00, 3.016968E+01
9.216116E+00, 2.964909E+01
9.237379E+00, 2.912818E+01
9.258872E+00, 2.860697E+01
9.280596E+00, 2.808549E+01
9.302553E+00, 2.756375E+01
9.324744E+00, 2.704178E+01
9.347169E+00, 2.651960E+01
9.369831E+00, 2.599722E+01
9.392731E+00, 2.547468E+01
9.415869E+00, 2.495199E+01
9.439246E+00, 2.442917E+01
9.462864E+00, 2.390624E+01
9.486724E+00, 2.338323E+01
9.510827E+00, 2.286015E+01
9.535173E+00, 2.233702E+01
9.559763E+00, 2.181386E+01
9.584599E+00, 2.129070E+01
9.609681E+00, 2.076754E+01
9.635011E+00, 2.024442E+01
9.660588E+00, 1.972134E+01
9.686413E+00, 1.919833E+01
9.712488E+00, 1.867540E+01
9.738813E+00, 1.815258E+01
9.765389E+00, 1.762988E+01
9.792216E+00, 1.710732E+01
9.819295E+00, 1.658491E+01
9.846627E+00, 1.606268E+01
9.874212E+00, 1.554065E+01
9.902051E+00, 1.501882E+01
9.930145E+00, 1.449722E+01
9.958493E+00, 1.397586E+01
9.987097E+00, 1.345477E+01
1.001596E+01, 1.293395E+01
1.004507E+01, 1.241343E+01
1.007445E+01, 1.189322E+01
1.010408E+01, 1.137334E+01
1.013397E+01, 1.085380E+01
1.016411E+01, 1.033462E+01
1.019452E+01, 9.815815E+00
1.022518E+01, 9.297405E+00
1.025610E+01, 8.779403E+00
1.028729E+01, 8.261826E+00
1.031873E+01, 7.744688E+00
1.035043E+01, 7.228007E+00
1.038239E+01, 6.711798E+00
1.041461E+01, 6.196075E+00
1.044710E+01, 5.680856E+00
1.047984E+01, 5.166154E+00
1.051284E+01, 4.651987E+00
1.054611E+01, 4.138368E+00
1.057963E+01, 3.625313E+00
1.061342E+01, 3.112838E+00
1.064746E+01, 2.600957E+00
1.068177E+01, 2.089686E+00
1.071633E+01, 1.579039E+00
1.075116E+01, 1.069032E+00
1.078624E+01, 5.596794E-01
1.082159E+01, 5.099575E-02
1.085719E+01, 3.595430E+02
1.089305E+01, 3.590357E+02
1.092917E+01, 3.585291E+02
1.096555E+01, 3.580232E+02
1.100218E+01, 3.575181E+02
1.103907E+01, 3.570138E+02
1.107622E+01, 3.565102E+02
1.111362E+01, 3.560074E+02
1.115127E+01, 3.555054E+02
1.118918E+01, 3.550042E+02
1.122734E+01, 3.545038E+02
1.126575E+01, 3.540043E+02
1.130441E+01, 3.535056E+02
1.134331E+01, 3.530078E+02
1.138247E+01, 3.525109E+02
1.142187E+01, 3.520148E+02
1.146152E+01, 3.515197E+02
1.150141E+01, 3.510255E+02
1.154154E+01, 3.505322E+02
1.158191E+01, 3.500399E+02
1.162252E+01, 3.495485E+02
1.166336E+01, 3.490581E+02
1.170444E+01, 3.485687E+02
1.174575E+01, 3.480803E+02
1.178729E+01, 3.475929E+02
1.182906E+01, 3.471065E+02
1.187105E+01, 3.466211E+02
1.191327E+01, 3.461368E+02
1.195571E+01, 3.456535E+02
1.199837E+01, 3.451713E+02
1.204124E+01, 3.446902E+02
1.208432E+01, 3.442102E+02
1.212762E+01, 3.437312E+02
1.217112E+01, 3.432534E+02
1.221482E+01, 3.427766E+02
1.225873E+01, 3.423010E+02
1.230283E+01, 3.418265E+02
1.234713E+01, 3.413532E+02
1.239161E+01, 3.408810E+02
1.243628E+01, 3.404100E+02
1.248114E+01, 3.399401E+02
1.252617E+01, 3.394714E+02
1.257138E+01, 3.390039E+02
1.261677E+01, 3.385376E+02
1.266231E+01, 3.380724E+02
1.270803E+01, 3.376085E+02
1.275390E+01, 3.371458E+02
1.279992E+01, 3.366843E+02
1.284609E+01, 3.362240E+02
1.289241E+01, 3.357649E+02
1.293887E+01, 3.353071E+02
1.298547E+01, 3.348505E+02
1.303219E+01, 3.343951E+02
1.307904E+01, 3.339410E+02
1.312601E+01, 3.334881E+02
1.317310E+01, 3.330365E+02
1.322030E+01, 3.325861E+02
1.326760E+01, 3.321370E+02
1.331500E+01, 3.316891E+02
1.336250E+01, 3.312425E+02
1.341008E+01, 3.307972E+02
1.345774E+01, 3.303531E+02
1.350549E+01, 3.299102E+02
1.355330E+01, 3.294687E+02
1.360118E+01, 3.290284E+02
1.364911E+01, 3.285893E+02
1.369710E+01, 3.281515E+02
1.374514E+01, 3.277150E+02
1.379322E+01, 3.272797E+02
1.384133E+01, 3.268457E+02
1.388947E+01, 3.264130E+02
1.393763E+01, 3.259815E+02
1.398581E+01, 3.255512E+02
1.403399E+01, 3.251222E+02
1.408218E+01, 3.246944E+02
1.413036E+01, 3.242679E+02
1.417853E+01, 3.238425E+02
1.422669E+01, 3.234185E+02
1.427482E+01, 3.229956E+02
1.432292E+01, 3.225740E+02
1.437098E+01, 3.221535E+02
1.441900E+01, 3.217343E+02
1.446697E+01, 3.213163E+02
1.451488E+01, 3.208995E+02
1.456272E+01, 3.204838E+02
1.461050E+01, 3.200694E+02
1.465819E+01, 3.196561E+02
1.470581E+01, 3.192440E+02
1.475332E+01, 3.188330E+02
1.480075E+01, 3.184232E+02
1.484806E+01, 3.180145E+02
1.489527E+01, 3.176069E+02
1.494236E+01, 3.172005E+02
1.498932E+01, 3.167952E+02
1.503615E+01, 3.163909E+02
1.508284E+01, 3.159878E+02
1.512939E+01, 3.155857E+02
1.517578E+01, 3.151848E+02
1.522202E+01, 3.147848E+02
1.526810E+01, 3.143860E+02
1.531400E+01, 3.139881E+02
1.535973E+01, 3.135913E+02
1.540527E+01, 3.131955E+02
1.545063E+01, 3.128007E+02
1.549579E+01, 3.124069E+02
1.554075E+01, 3.120141E+02
1.558551E+01, 3.116222E+02
1.563005E+01, 3.112313E+02
1.567437E+01, 3.108413E+02
1.571847E+01, 3.104522E+02
1.576234E+01, 3.100641E+02
1.580598E+01, 3.096769E+02
1.584937E+01, 3.092905E+02
1.589252E+01, 3.089050E+02
1.593542E+01, 3.085204E+02
1.597807E+01, 3.081366E+02
1.602045E+01, 3.077537E+02
1.606257E+01, 3.073716E+02
1.610442E+01, 3.069902E+02
1.614600E+01, 3.066097E+02
1.618730E+01, 3.062299E+02
1.622832E+01, 3.058509E+02
1.626905E+01, 3.054727E+02
1.630949E+01, 3.050951E+02
1.634964E+01, 3.047183E+02
1.638949E+01, 3.043422E+02
1.642904E+01, 3.039668E+02
1.646828E+01, 3.035921E+02
1.650722E+01, 3.032180E+02
1.654585E+01, 3.028445E+02
1.658417E+01, 3.024717E+02
1.662217E+01, 3.020995E+02
1.665986E+01, 3.017279E+02
1.669722E+01, 3.013569E+02
1.673426E+01, 3.009865E+02
1.677098E+01, 3.006166E+02
1.680738E+01, 3.002472E+02
1.684344E+01, 2.998784E+02
1.687918E+01, 2.995101E+02
1.691459E+01, 2.991423E+02
1.694967E+01, 2.987750E+02
1.698441E+01, 2.984082E+02
1.701883E+01, 2.980418E+02
1.705291E+01, 2.976758E+02
1.708666E+01, 2.973103E+02
1.712008E+01, 2.969452E+02
1.715316E+01, 2.965805E+02
1.718591E+01, 2.962162E+02
1.721833E+01, 2.958523E+02
1.725042E+01, 2.954887E+02
1.728218E+01, 2.951255E+02
1.731361E+01, 2.947626E+02
1.734471E+01, 2.944001E+02
1.737548E+01, 2.940378E+02
1.740593E+01, 2.936759E+02
1.743605E+01, 2.933143E+02
1.746585E+01, 2.929529E+02
1.749534E+01, 2.925918E+02
1.752450E+01, 2.922309E+02
1.755335E+01, 2.918703E+02
1.758189E+01, 2.915099E+02
1.761012E+01, 2.911498E+02
1.763804E+01, 2.907898E+02
1.766566E+01, 2.904301E+02
1.769298E+01, 2.900705E+02
1.772000E+01, 2.897111E+02
1.774673E+01, 2.893519E+02
1.777317E+01, 2.889929E+02
1.779932E+01, 2.886340E+02
1.782520E+01, 2.882752E+02
1.785079E+01, 2.879166E+02
1.787611E+01, 2.875581E+02
1.790116E+01, 2.871998E+02
1.792595E+01, 2.868415E+02
1.795048E+01, 2.864834E+02
1.797476E+01, 2.861253E+02
1.799879E+01, 2.857673E+02
1.802257E+01, 2.854095E+02
1.804611E+01, 2.850517E+02
1.806942E+01, 2.846939E+02
1.809250E+01, 2.843363E+02
1.811536E+01, 2.839787E+02
1.813800E+01, 2.836212E+02
1.816044E+01, 2.832637E+02
1.818266E+01, 2.829062E+02
1.820469E+01, 2.825488E+02
1.822652E+01, 2.821915E+02
1.824817E+01, 2.818342E+02
1.826963E+01, 2.814769E+02
1.829093E+01, 2.811197E+02
1.831205E+01, 2.807625E+02
1.833301E+01, 2.804053E+02
1.835382E+01, 2.800481E+02
1.837447E+01, 2.796910E+02
1.839499E+01, 2.793339E+02
1.841537E+01, 2.789768E+02
1.843562E+01, 2.786197E+02
1.845575E+01, 2.782627E+02
1.847576E+01, 2.779057E+02
1.849567E+01, 2.775487E+02
1.851547E+01, 2.771918E+02
1.853518E+01, 2.768349E+02
1.855480E+01, 2.764780E+02
1.857434E+01, 2.761211E+02
1.859381E+01, 2.757643E+02
1.861320E+01, 2.754075E+02
1.863254E+01, 2.750507E+02
1.865183E+01, 2.746940E+02
1.867106E+01, 2.743374E+02
1.869026E+01, 2.739807E+02
1.870942E+01, 2.736242E+02
1.872856E+01, 2.732677E+02
1.874768E+01, 2.729113E+02
1.876679E+01, 2.725549E+02
1.878589E+01, 2.721986E+02
1.880499E+01, 2.718424E+02
1.882410E+01, 2.714863E+02
1.884322E+01, 2.711303E+02
1.886236E+01, 2.707743E+02
1.888153E+01, 2.704185E+02
1.890074E+01, 2.700628E+02
1.891998E+01, 2.697072E+02
1.893927E+01, 2.693518E+02
1.895861E+01, 2.689964E+02
1.897801E+01, 2.686412E+02
1.899748E+01, 2.682862E+02
1.901702E+01, 2.679314E+02
1.903663E+01, 2.675767E+02
1.905633E+01, 2.672221E+02
1.907611E+01, 2.668678E+02
1.909599E+01, 2.665136E+02
1.911597E+01, 2.661597E+02
1.913606E+01, 2.658060E+02
1.915625E+01, 2.654525E+02
1.917657E+01, 2.650992E+02
1.919700E+01, 2.647462E+02
1.921756E+01, 2.643935E+02
1.923826E+01, 2.640410E+02
1.925908E+01, 2.636887E+02
1.928006E+01, 2.633368E+02
1.930117E+01, 2.629852E+02
1.932244E+01, 2.626338E+02
1.934386E+01, 2.622828E+02
1.936545E+01, 2.619321E+02
1.938719E+01, 2.615818E+02
1.940911E+01, 2.612318E+02
1.943120E+01, 2.608822E+02
1.945346E+01, 2.605329E+02
1.947590E+01, 2.601840E+02
1.949853E+01, 2.598356E+02
1.952134E+01, 2.594875E+02
1.954435E+01, 2.591399E+02
1.956754E+01, 2.587927E+02
1.959094E+01, 2.584459E+02
1.961453E+01, 2.580996E+02
1.963833E+01, 2.577538E+02
1.966233E+01, 2.574084E+02
1.968654E+01, 2.570636E+02
1.971096E+01, 2.567192E+02
1.973560E+01, 2.563753E+02
1.976045E+01, 2.560320E+02
1.978551E+01, 2.556892E+02
1.981080E+01, 2.553470E+02
1.983630E+01, 2.550053E+02
1.986203E+01, 2.546642E+02
1.988798E+01, 2.543237E+02
1.991416E+01, 2.539838E+02
1.994057E+01, 2.536445E+02
1.996720E+01, 2.533058E+02
1.999406E+01, 2.529677E+02
2.002116E+01, 2.526303E+02
2.004848E+01, 2.522935E+02
2.007603E+01, 2.519574E+02
2.010382E+01, 2.516220E+02
2.013184E+01, 2.512872E+02
2.016009E+01, 2.509531E+02
2.018857E+01, 2.506198E+02
2.021728E+01, 2.502871E+02
2.024623E+01, 2.499552E+02
2.027541E+01, 2.496240E+02
2.030481E+01, 2.492936E+02
2.033445E+01, 2.489639E+02
2.036432E+01, 2.486350E+02
2.039442E+01, 2.483069E+02
2.042474E+01, 2.479795E+02
2.045530E+01, 2.476529E+02
2.048607E+01, 2.473272E+02
2.051707E+01, 2.470022E+02
2.054830E+01, 2.466781E+02
2.057974E+01, 2.463548E+02
2.061140E+01, 2.460323E+02
2.064328E+01, 2.457107E+02
2.067538E+01, 2.453899E+02
2.070768E+01, 2.450700E+02
2.074020E+01, 2.447509E+02
2.077293E+01, 2.444328E+02
2.080586E+01, 2.441155E+02
2.083899E+01, 2.437991E+02
2.087233E+01, 2.434836E+02
2.090586E+01, 2.431690E+02
2.093959E+01, 2.428553E+02
2.097351E+01, 2.425426E+02
2.100761E+01, 2.422307E+02
2.104190E+01, 2.419198E+02
2.107637E+01, 2.416098E+02
2.111102E+01, 2.413008E+02
2.114585E+01, 2.409927E+02
2.118084E+01, 2.406855E+02
2.121600E+01, 2.403793E+02
2.125132E+01, 2.400741E+02
2.128681E+01, 2.397698E+02
2.132244E+01, 2.394665E+02
2.135823E+01, 2.391642E+02
2.139416E+01, 2.388629E+02
2.143023E+01, 2.385625E+02
2.146644E+01, 2.382631E+02
2.150278E+01, 2.379647E+02
2.153925E+01, 2.376673E+02
2.157584E+01, 2.373709E+02
2.161255E+01, 2.370755E+02
2.164937E+01, 2.367810E+02
2.168630E+01, 2.364876E+02
2.172333E+01, 2.361952E+02
2.176046E+01, 2.359037E+02
2.179769E+01, 2.356133E+02
2.183500E+01, 2.353239E+02
2.187239E+01, 2.350355E+02
2.190985E+01, 2.347480E+02
2.194739E+01, 2.344616E+02
2.198500E+01, 2.341762E+02
2.202266E+01, 2.338918E+02
2.206038E+01, 2.336084E+02
2.209814E+01, 2.333261E+02
2.213595E+01, 2.330447E+02
2.217379E+01, 2.327643E+02
2.221167E+01, 2.324849E+02
2.224957E+01, 2.322066E+02
2.228749E+01, 2.319292E+02
2.232543E+01, 2.316528E+02
2.236337E+01, 2.313774E+02
2.240131E+01, 2.311030E+02
2.243925E+01, 2.308297E+02
2.247718E+01, 2.305573E+02
2.251510E+01, 2.302858E+02
2.255299E+01, 2.300154E+02
2.259085E+01, 2.297459E+02
2.262868E+01, 2.294775E+02
2.266647E+01, 2.292100E+02
2.270421E+01, 2.289434E+02
2.274190E+01, 2.286779E+02
2.277954E+01, 2.284132E+02
2.281711E+01, 2.281496E+02
2.285461E+01, 2.278869E+02
2.289203E+01, 2.276251E+02
2.292937E+01, 2.273643E+02
2.296663E+01, 2.271045E+02
2.300379E+01, 2.268455E+02
2.304086E+01, 2.265875E+02
2.307782E+01, 2.263304E+02
2.311467E+01, 2.260742E+02
2.315140E+01, 2.258189E+02
2.318801E+01, 2.255646E+02
2.322450E+01, 2.253111E+02
2.326085E+01, 2.250585E+02
2.329707E+01, 2.248068E+02
2.333314E+01, 2.245560E+02
2.336907E+01, 2.243061E+02
2.340484E+01, 2.240570E+02
2.344046E+01, 2.238087E+02
2.347591E+01, 2.235613E+02
2.351120E+01, 2.233148E+02
2.354631E+01, 2.230691E+02
2.358124E+01, 2.228242E+02
2.361600E+01, 2.225801E+02
2.365056E+01, 2.223369E+02
2.368494E+01, 2.220944E+02
2.371912E+01, 2.218528E+02
2.375310E+01, 2.216119E+02
2.378687E+01, 2.213718E+02
2.382044E+01, 2.211325E+02
2.385380E+01, 2.208939E+02
2.388695E+01, 2.206561E+02
2.391987E+01, 2.204190E+02
2.395257E+01, 2.201827E+02
2.398505E+01, 2.199471E+02
2.401730E+01, 2.197122E+02
2.404932E+01, 2.194780E+02
2.408110E+01, 2.192445E+02
2.411264E+01, 2.190117E+02
2.414394E+01, 2.187795E+02
2.417500E+01, 2.185481E+02
2.420582E+01, 2.183173E+02
2.423638E+01, 2.180872E+02
2.426670E+01, 2.178577E+02
2.429676E+01, 2.176288E+02
2.432657E+01, 2.174006E+02
2.435612E+01, 2.171729E+02
2.438542E+01, 2.169459E+02
2.441445E+01, 2.167195E+02
2.444323E+01, 2.164937E+02
2.447174E+01, 2.162684E+02
2.449999E+01, 2.160437E+02
2.452798E+01, 2.158196E+02
2.455570E+01, 2.155960E+02
2.458316E+01, 2.153730E+02
2.461035E+01, 2.151505E+02
2.463728E+01, 2.149285E+02
2.466393E+01, 2.147070E+02
2.469033E+01, 2.144860E+02
2.471645E+01, 2.142656E+02
2.474231E+01, 2.140456E+02
2.476790E+01, 2.138260E+02
2.479323E+01, 2.136070E+02
2.481829E+01, 2.133884E+02
2.484308E+01, 2.131702E+02
2.486762E+01, 2.129525E+02
2.489189E+01, 2.127353E+02
2.491590E+01, 2.125184E+02
2.493964E+01, 2.123020E+02
2.496313E+01, 2.120859E+02
2.498636E+01, 2.118703E+02
2.500933E+01, 2.116550E+02
2.503205E+01, 2.114401E+02
2.505452E+01, 2.112256E+02
2.507674E+01, 2.110115E+02
2.509870E+01, 2.107977E+02
2.512042E+01, 2.105842E+02
2.514189E+01, 2.103711E+02
2.516313E+01, 2.101584E+02
2.518412E+01, 2.099459E+02
2.520487E+01, 2.097338E+02
2.522539E+01, 2.095219E+02
2.524568E+01, 2.093104E+02
2.526573E+01, 2.090992E+02
2.528556E+01, 2.088882E+02
2.530517E+01, 2.086775E+02
2.532455E+01, 2.084671E+02
2.534372E+01, 2.082570E+02
2.536267E+01, 2.080471E+02
2.538141E+01, 2.078375E+02
2.539994E+01, 2.076281E+02
2.541826E+01, 2.074190E+02
2.543638E+01, 2.072101E+02
2.545431E+01, 2.070014E+02
2.547204E+01, 2.067930E+02
2.548958E+01, 2.065847E+02
2.550693E+01, 2.063767E+02
2.552409E+01, 2.061689E+02
2.554108E+01, 2.059612E+02
2.555789E+01, 2.057538E+02
2.557452E+01, 2.055466E+02
2.559098E+01, 2.053395E+02
2.560728E+01, 2.051326E+02
2.562342E+01, 2.049259E+02
2.563939E+01, 2.047194E+02
2.565522E+01, 2.045130E+02
2.567089E+01, 2.043068E+02
2.568641E+01, 2.041008E+02
2.570179E+01, 2.038949E+02
2.571703E+01, 2.036891E+02
2.573214E+01, 2.034836E+02
2.574711E+01, 2.032781E+02
2.576195E+01, 2.030728E+02
2.577667E+01, 2.028676E+02
2.579127E+01, 2.026626E+02
2.580576E+01, 2.024577E+02
2.582012E+01, 2.022529E+02
2.583438E+01, 2.020482E+02
2.584854E+01, 2.018437E+02
2.586259E+01, 2.016393E+02
2.587654E+01, 2.014350E+02
2.589040E+01, 2.012308E+02
2.590417E+01, 2.010267E+02
2.591785E+01, 2.008228E+02
2.593144E+01, 2.006189E+02
2.594495E+01, 2.004152E+02
2.595839E+01, 2.002116E+02
2.597175E+01, 2.000081E+02
2.598504E+01, 1.998046E+02
2.599827E+01, 1.996013E+02
2.601143E+01, 1.993981E+02
2.602453E+01, 1.991950E+02
2.603757E+01, 1.989920E+02
2.605056E+01, 1.987890E+02
2.606350E+01, 1.985862E+02
2.607639E+01, 1.983835E+02
2.608923E+01, 1.981809E+02
2.610203E+01, 1.979783E+02
2.611479E+01, 1.977759E+02
2.612752E+01, 1.975736E+02
2.614021E+01, 1.973713E+02
2.615286E+01, 1.971692E+02
2.616549E+01, 1.969671E+02
2.617810E+01, 1.967652E+02
2.619068E+01, 1.965633E+02
2.620324E+01, 1.963616E+02
2.621578E+01, 1.961599E+02
2.622830E+01, 1.959583E+02
2.624081E+01, 1.957569E+02
2.625331E+01, 1.955555E+02
2.626580E+01, 1.953542E+02
2.627828E+01, 1.951531E+02
2.629076E+01, 1.949520E+02
2.630323E+01, 1.947510E+02
2.631570E+01, 1.945502E+02
2.632817E+01, 1.943494E+02
2.634064E+01, 1.941487E+02
2.635312E+01, 1.939482E+02
2.636560E+01, 1.937477E+02
2.637809E+01, 1.935474E+02
2.639059E+01, 1.933472E+02
2.640309E+01, 1.931470E+02
2.641561E+01, 1.929470E+02
2.642814E+01, 1.927471E+02
2.644069E+01, 1.925473E+02
2.645325E+01, 1.923477E+02
2.646583E+01, 1.921481E+02
2.647842E+01, 1.919487E+02
2.649103E+01, 1.917494E+02
2.650367E+01, 1.915502E+02
2.651632E+01, 1.913511E+02
2.652900E+01, 1.911521E+02
2.654169E+01, 1.909533E+02
2.655442E+01, 1.907546E+02
2.656716E+01, 1.905561E+02
2.657993E+01, 1.903576E+02
2.659273E+01, 1.901593E+02
2.660555E+01, 1.899611E+02
2.661840E+01, 1.897631E+02
2.663127E+01, 1.895652E+02
2.664417E+01, 1.893674E+02
2.665710E+01, 1.891698E+02
2.667006E+01, 1.889723E+02
2.668305E+01, 1.887750E+02
2.669606E+01, 1.885778E+02
2.670911E+01, 1.883808E+02
2.672218E+01, 1.881839E+02
2.673529E+01, 1.879871E+02
2.674842E+01, 1.877905E+02
2.676158E+01, 1.875941E+02
2.677477E+01, 1.873978E+02
2.678799E+01, 1.872016E+02
2.680124E+01, 1.870057E+02
2.681452E+01, 1.868099E+02
2.682782E+01, 1.866142E+02
2.684116E+01, 1.864187E+02
2.685452E+01, 1.862234E+02
2.686792E+01, 1.860282E+02
2.688134E+01, 1.858332E+02
2.689479E+01, 1.856384E+02
2.690826E+01, 1.854437E+02
2.692176E+01, 1.852493E+02
2.693529E+01, 1.850549E+02
2.694885E+01, 1.848608E+02
2.696243E+01, 1.846668E+02
2.697603E+01, 1.844731E+02
2.698966E+01, 1.842795E+02
2.700331E+01, 1.840860E+02
2.701699E+01, 1.838928E+02
2.703068E+01, 1.836997E+02
2.704440E+01, 1.835068E+02
2.705814E+01, 1.833141E+02
2.707191E+01, 1.831216E+02
2.708569E+01, 1.829293E+02
2.709949E+01, 1.827372E+02
2.711330E+01, 1.825452E+02
2.712714E+01, 1.823535E+02
2.714099E+01, 1.821619E+02
2.715486E+01, 1.819706E+02
2.716874E+01, 1.817794E+02
2.718263E+01, 1.815884E+02
2.719654E+01, 1.813976E+02
2.721046E+01, 1.812070E+02
2.722439E+01, 1.810167E+02
2.723833E+01, 1.808265E+02
2.725228E+01, 1.806365E+02
2.726624E+01, 1.804467E+02
2.728021E+01, 1.802571E+02
2.729418E+01, 1.800677E+02
2.730816E+01, 1.798785E+02
2.732214E+01, 1.796895E+02
2.733612E+01, 1.795007E+02
2.735010E+01, 1.793122E+02
2.736409E+01, 1.791238E+02
2.737807E+01, 1.789356E+02
2.739206E+01, 1.787477E+02
2.740604E+01, 1.785599E+02
2.742001E+01, 1.783723E+02
2.743398E+01, 1.781850E+02
2.744795E+01, 1.779979E+02
2.746191E+01, 1.778109E+02
2.747585E+01, 1.776242E+02
2.748979E+01, 1.774377E+02
2.750372E+01, 1.772514E+02
2.751764E+01, 1.770653E+02
2.753154E+01, 1.768794E+02
2.754542E+01, 1.766937E+02
2.755930E+01, 1.765083E+02
2.757315E+01, 1.763230E+02
2.758698E+01, 1.761380E+02
2.760080E+01, 1.759531E+02
2.761459E+01, 1.757685E+02
2.762836E+01, 1.755841E+02
2.764211E+01, 1.753998E+02
2.765583E+01, 1.752158E+02
2.766953E+01, 1.750320E+02
2.768319E+01, 1.748485E+02
2.769683E+01, 1.746651E+02
2.771044E+01, 1.744819E+02
2.772402E+01, 1.742990E+02
2.773756E+01, 1.741162E+02
2.775107E+01, 1.739337E+02
2.776454E+01, 1.737513E+02
2.777798E+01, 1.735692E+02
2.779138E+01, 1.733873E+02
2.780474E+01, 1.732055E+02
2.781805E+01, 1.730240E+02
2.783133E+01, 1.728427E+02
2.784456E+01, 1.726616E+02
2.785774E+01, 1.724807E+02
2.787088E+01, 1.723000E+02
2.788397E+01, 1.721195E+02
2.789701E+01, 1.719392E+02
2.791000E+01, 1.717592E+02
2.792294E+01, 1.715793E+02
2.793582E+01, 1.713996E+02
2.794865E+01, 1.712201E+02
2.796142E+01, 1.710408E+02
2.797414E+01, 1.708617E+02
2.798679E+01, 1.706828E+02
2.799939E+01, 1.705041E+02
2.801192E+01, 1.703256E+02
2.802439E+01, 1.701473E+02
2.803679E+01, 1.699692E+02
2.804913E+01, 1.697913E+02
2.806140E+01, 1.696136E+02
2.807360E+01, 1.694360E+02
2.808573E+01, 1.692587E+02
2.809779E+01, 1.690815E+02
2.810978E+01, 1.689045E+02
2.812169E+01, 1.687278E+02
2.813352E+01, 1.685512E+02
2.814528E+01, 1.683747E+02
2.815696E+01, 1.681985E+02
2.816856E+01, 1.680225E+02
2.818008E+01, 1.678466E+02
2.819151E+01, 1.676709E+02
2.820286E+01, 1.674954E+02
2.821413E+01, 1.673201E+02
2.822530E+01, 1.671449E+02
2.823639E+01, 1.669699E+02
2.824739E+01, 1.667951E+02
2.825830E+01, 1.666205E+02
2.826911E+01, 1.664460E+02
2.827983E+01, 1.662717E+02
2.829046E+01, 1.660976E+02
2.830098E+01, 1.659237E+02
2.831141E+01, 1.657499E+02
2.832174E+01, 1.655762E+02
2.833197E+01, 1.654028E+02
2.834210E+01, 1.652294E+02
2.835212E+01, 1.650563E+02
2.836204E+01, 1.648833E+02
2.837185E+01, 1.647105E+02
2.838155E+01, 1.645378E+02
2.839115E+01, 1.643652E+02
2.840063E+01, 1.641929E+02
2.841000E+01, 1.640206E+02
2.841926E+01, 1.638485E+02
2.842840E+01, 1.636766E+02
2.843743E+01, 1.635048E+02
2.844634E+01, 1.633331E+02
2.845513E+01, 1.631616E+02
2.846380E+01, 1.629903E+02
2.847236E+01, 1.628190E+02
2.848078E+01, 1.626479E+02
2.848909E+01, 1.624769E+02
2.849727E+01, 1.623061E+02
2.850532E+01, 1.621354E+02
2.851325E+01, 1.619648E+02
2.852104E+01, 1.617943E+02
2.852871E+01, 1.616240E+02
2.853624E+01, 1.614538E+02
2.854364E+01, 1.612837E+02
2.855091E+01, 1.611137E+02
2.855804E+01, 1.609438E+02
2.856504E+01, 1.607741E+02
2.857190E+01, 1.606044E+02
2.857861E+01, 1.604349E+02
2.858519E+01, 1.602655E+02
2.859163E+01, 1.600962E+02
2.859792E+01, 1.599269E+02
2.860407E+01, 1.597578E+02
2.861007E+01, 1.595888E+02
2.861593E+01, 1.594199E+02
2.862164E+01, 1.592510E+02
2.862720E+01, 1.590823E+02
2.863261E+01, 1.589137E+02
2.863787E+01, 1.587451E+02
2.864298E+01, 1.585766E+02
2.864793E+01, 1.584082E+02
2.865273E+01, 1.582399E+02
2.865738E+01, 1.580717E+02
2.866186E+01, 1.579035E+02
2.866619E+01, 1.577354E+02
2.867036E+01, 1.575674E+02
2.867437E+01, 1.573994E+02
2.867822E+01, 1.572315E+02
2.868190E+01, 1.570637E+02
2.868542E+01, 1.568959E+02
2.868878E+01, 1.567282E+02
2.869197E+01, 1.565606E+02
2.869499E+01, 1.563930E+02
2.869785E+01, 1.562254E+02
2.870054E+01, 1.560579E+02
2.870305E+01, 1.558904E+02
2.870540E+01, 1.557230E+02
2.870758E+01, 1.555557E+02
2.870958E+01, 1.553883E+02
2.871141E+01, 1.552210E+02
2.871306E+01, 1.550537E+02
2.871454E+01, 1.548865E+02
2.871584E+01, 1.547193E+02
2.871696E+01, 1.545521E+02
2.871790E+01, 1.543849E+02
2.871867E+01, 1.542178E+02
2.871925E+01, 1.540506E+02
2.871965E+01, 1.538835E+02
2.871987E+01, 1.537164E+02
2.871991E+01, 1.535493E+02
2.871976E+01, 1.533822E+02
2.871943E+01, 1.532151E+02
2.871891E+01, 1.530480E+02
2.871821E+01, 1.528809E+02
2.871732E+01, 1.527138E+02
2.871624E+01, 1.525467E+02
2.871497E+01, 1.523796E+02
2.871351E+01, 1.522124E+02
2.871187E+01, 1.520453E+02
2.871003E+01, 1.518781E+02
2.870799E+01, 1.517109E+02
2.870577E+01, 1.515436E+02
2.870335E+01, 1.513764E+02
2.870074E+01, 1.512091E+02
2.869794E+01, 1.510418E+02
2.869493E+01, 1.508744E+02
2.869174E+01, 1.507070E+02
2.868834E+01, 1.505396E+02
2.868475E+01, 1.503721E+02
2.868096E+01, 1.502045E+02
2.867697E+01, 1.500369E+02
2.867279E+01, 1.498693E+02
2.866840E+01, 1.497016E+02
2.866381E+01, 1.495338E+02
2.865902E+01, 1.493660E+02
2.865404E+01, 1.491981E+02
2.864884E+01, 1.490301E+02
2.864345E+01, 1.488620E+02
2.863786E+01, 1.486939E+02
2.863206E+01, 1.485257E+02
2.862605E+01, 1.483574E+02
2.861985E+01, 1.481891E+02
2.861344E+01, 1.480206E+02
2.860682E+01, 1.478520E+02
2.860000E+01, 1.476834E+02
2.859297E+01, 1.475147E+02
2.858574E+01, 1.473458E+02
2.857830E+01, 1.471769E+02
2.857065E+01, 1.470078E+02
2.856280E+01, 1.468387E+02
2.855474E+01, 1.466694E+02
2.854647E+01, 1.465000E+02
2.853800E+01, 1.463305E+02
2.852931E+01, 1.461609E+02
2.852042E+01, 1.459911E+02
2.851132E+01, 1.458212E+02
2.850202E+01, 1.456512E+02
2.849250E+01, 1.454811E+02
2.848277E+01, 1.453108E+02
2.847284E+01, 1.451404E+02
2.846269E+01, 1.449698E+02
2.845234E+01, 1.447991E+02
2.844178E+01, 1.446282E+02
2.843101E+01, 1.444572E+02
2.842002E+01, 1.442861E+02
2.840883E+01, 1.441147E+02
2.839743E+01, 1.439433E+02
2.838582E+01, 1.437716E+02
2.837400E+01, 1.435998E+02
2.836198E+01, 1.434278E+02
2.834974E+01, 1.432557E+02
2.833729E+01, 1.430833E+02
2.832463E+01, 1.429108E+02
2.831177E+01, 1.427381E+02
2.829869E+01, 1.425652E+02
2.828541E+01, 1.423922E+02
2.827192E+01, 1.422189E+02
2.825822E+01, 1.420455E+02
2.824431E+01, 1.418718E+02
2.823020E+01, 1.416980E+02
2.821587E+01, 1.415239E+02
2.820134E+01, 1.413497E+02
2.818660E+01, 1.411752E+02
2.817166E+01, 1.410005E+02
2.815651E+01, 1.408256E+02
2.814115E+01, 1.406505E+02
2.812558E+01, 1.404752E+02
2.810981E+01, 1.402997E+02
2.809384E+01, 1.401239E+02
2.807766E+01, 1.399479E+02
2.806128E+01, 1.397716E+02
2.804469E+01, 1.395952E+02
2.802790E+01, 1.394185E+02
2.801090E+01, 1.392415E+02
2.799371E+01, 1.390643E+02
2.797631E+01, 1.388869E+02
2.795871E+01, 1.387092E+02
2.794091E+01, 1.385312E+02
2.792291E+01, 1.383530E+02
2.790471E+01, 1.381746E+02
2.788631E+01, 1.379959E+02
2.786771E+01, 1.378169E+02
2.784892E+01, 1.376377E+02
2.782992E+01, 1.374581E+02
2.781073E+01, 1.372784E+02
2.779135E+01, 1.370983E+02
2.777177E+01, 1.369180E+02
2.775199E+01, 1.367373E+02
2.773202E+01, 1.365564E+02
2.771186E+01, 1.363753E+02
2.769151E+01, 1.361938E+02
2.767096E+01, 1.360120E+02
2.765023E+01, 1.358300E+02
2.762930E+01, 1.356476E+02
2.760819E+01, 1.354650E+02
2.758689E+01, 1.352820E+02
2.756540E+01, 1.350988E+02
2.754372E+01, 1.349152E+02
2.752186E+01, 1.347313E+02
2.749982E+01, 1.345471E+02
2.747759E+01, 1.343626E+02
2.745518E+01, 1.341778E+02
2.743258E+01, 1.339927E+02
2.740981E+01, 1.338072E+02
2.738685E+01, 1.336215E+02
2.736372E+01, 1.334353E+02
2.734041E+01, 1.332489E+02
2.731693E+01, 1.330621E+02
2.729326E+01, 1.328750E+02
2.726943E+01, 1.326876E+02
2.724542E+01, 1.324998E+02
2.722124E+01, 1.323117E+02
2.719688E+01, 1.321232E+02
2.717236E+01, 1.319344E+02
2.714767E+01, 1.317452E+02
2.712281E+01, 1.315557E+02
2.709778E+01, 1.313659E+02
2.707259E+01, 1.311756E+02
2.704723E+01, 1.309851E+02
2.702171E+01, 1.307941E+02
2.699603E+01, 1.306028E+02
2.697018E+01, 1.304112E+02
2.694418E+01, 1.302191E+02
2.691802E+01, 1.300267E+02
2.689170E+01, 1.298339E+02
2.686522E+01, 1.296408E+02
2.683859E+01, 1.294473E+02
2.681181E+01, 1.292534E+02
2.678487E+01, 1.290591E+02
2.675779E+01, 1.288644E+02
2.673055E+01, 1.286694E+02
2.670316E+01, 1.284740E+02
2.667563E+01, 1.282782E+02
2.664795E+01, 1.280820E+02
2.662013E+01, 1.278854E+02
2.659216E+01, 1.276884E+02
2.656405E+01, 1.274910E+02
2.653580E+01, 1.272932E+02
2.650741E+01, 1.270951E+02
2.647888E+01, 1.268965E+02
2.645022E+01, 1.266975E+02
2.642141E+01, 1.264982E+02
2.639248E+01, 1.262984E+02
2.636341E+01, 1.260982E+02
2.633421E+01, 1.258976E+02
2.630488E+01, 1.256966E+02
2.627541E+01, 1.254952E+02
2.624583E+01, 1.252934E+02
2.621611E+01, 1.250912E+02
2.618627E+01, 1.248885E+02
2.615630E+01, 1.246854E+02
2.612621E+01, 1.244820E+02
2.609600E+01, 1.242781E+02
2.606567E+01, 1.240738E+02
2.603522E+01, 1.238690E+02
2.600465E+01, 1.236639E+02
2.597396E+01, 1.234583E+02
2.594316E+01, 1.232523E+02
2.591225E+01, 1.230458E+02
2.588122E+01, 1.228390E+02
2.585008E+01, 1.226317E+02
2.581883E+01, 1.224240E+02
2.578747E+01, 1.222158E+02
2.575600E+01, 1.220073E+02
2.572442E+01, 1.217983E+02
2.569274E+01, 1.215888E+02
2.566095E+01, 1.213790E+02
2.562906E+01, 1.211687E+02
2.559707E+01, 1.209580E+02
2.556498E+01, 1.207468E+02
2.553278E+01, 1.205352E+02
2.550049E+01, 1.203232E+02
2.546810E+01, 1.201107E+02
2.543561E+01, 1.198978E+02
2.540302E+01, 1.196844E+02
2.537034E+01, 1.194707E+02
2.533757E+01, 1.192564E+02
2.530470E+01, 1.190418E+02
2.527174E+01, 1.188267E+02
2.523869E+01, 1.186112E+02
2.520556E+01, 1.183952E+02
2.517233E+01, 1.181788E+02
2.513901E+01, 1.179619E+02
2.510561E+01, 1.177447E+02
2.507212E+01, 1.175269E+02
2.503855E+01, 1.173088E+02
2.500489E+01, 1.170902E+02
2.497115E+01, 1.168711E+02
2.493732E+01, 1.166516E+02
2.490342E+01, 1.164317E+02
2.486943E+01, 1.162114E+02
2.483537E+01, 1.159906E+02
2.480122E+01, 1.157693E+02
2.476700E+01, 1.155476E+02
2.473270E+01, 1.153255E+02
2.469833E+01, 1.151030E+02
2.466387E+01, 1.148800E+02
2.462935E+01, 1.146565E+02
2.459475E+01, 1.144327E+02
2.456007E+01, 1.142084E+02
2.452533E+01, 1.139836E+02
2.449051E+01, 1.137584E+02
2.445562E+01, 1.135328E+02
2.442066E+01, 1.133068E+02
2.438563E+01, 1.130803E+02
2.435054E+01, 1.128533E+02
2.431537E+01, 1.126260E+02
2.428014E+01, 1.123982E+02
2.424484E+01, 1.121699E+02
2.420947E+01, 1.119413E+02
2.417404E+01, 1.117122E+02
2.413855E+01, 1.114826E+02
2.410299E+01, 1.112527E+02
2.406737E+01, 1.110223E+02
2.403169E+01, 1.107914E+02
2.399594E+01, 1.105602E+02
2.396014E+01, 1.103285E+02
2.392427E+01, 1.100964E+02
2.388835E+01, 1.098638E+02
2.385237E+01, 1.096308E+02
2.381632E+01, 1.093974E+02
2.378023E+01, 1.091636E+02
2.374407E+01, 1.089293E+02
2.370787E+01, 1.086946E+02
2.367160E+01, 1.084595E+02
2.363529E+01, 1.082240E+02
2.359892E+01, 1.079880E+02
2.356250E+01, 1.077516E+02
2.352602E+01, 1.075148E+02
2.348950E+01, 1.072776E+02
2.345293E+01, 1.070399E+02
2.341631E+01, 1.068018E+02
2.337964E+01, 1.065633E+02
2.334292E+01, 1.063244E+02
2.330616E+01, 1.060851E+02
2.326936E+01, 1.058453E+02
2.323251E+01, 1.056052E+02
2.319562E+01, 1.053646E+02
2.315869E+01, 1.051236E+02
2.312171E+01, 1.048821E+02
2.308470E+01, 1.046403E+02
2.304765E+01, 1.043980E+02
2.301056E+01, 1.041554E+02
2.297344E+01, 1.039123E+02
2.293628E+01, 1.036688E+02
2.289909E+01, 1.034249E+02
2.286187E+01, 1.031806E+02
2.282462E+01, 1.029358E+02
2.278733E+01, 1.026907E+02
2.275002E+01, 1.024452E+02
2.271269E+01, 1.021992E+02
2.267532E+01, 1.019529E+02
2.263794E+01, 1.017061E+02
2.260053E+01, 1.014589E+02
2.256310E+01, 1.012114E+02
2.252565E+01, 1.009634E+02
2.248819E+01, 1.007150E+02
2.245071E+01, 1.004663E+02
2.241321E+01, 1.002171E+02
2.237570E+01, 9.996755E+01
2.233818E+01, 9.971759E+01
2.230066E+01, 9.946724E+01
2.226312E+01, 9.921649E+01
2.222558E+01, 9.896535E+01
2.218804E+01, 9.871382E+01
2.215049E+01, 9.846190E+01
2.211295E+01, 9.820960E+01
2.207541E+01, 9.795691E+01
2.203787E+01, 9.770383E+01
2.200034E+01, 9.745037E+01
2.196281E+01, 9.719654E+01
2.192530E+01, 9.694232E+01
2.188780E+01, 9.668772E+01
2.185031E+01, 9.643275E+01
2.181285E+01, 9.617741E+01
2.177540E+01, 9.592170E+01
2.173797E+01, 9.566561E+01
2.170056E+01, 9.540916E+01
2.166318E+01, 9.515235E+01
2.162583E+01, 9.489517E+01
2.158851E+01, 9.463764E+01
2.155122E+01, 9.437975E+01
2.151397E+01, 9.412150E+01
2.147675E+01, 9.386290E+01
2.143958E+01, 9.360396E+01
2.140244E+01, 9.334467E+01
2.136535E+01, 9.308503E+01
2.132831E+01, 9.282506E+01
2.129131E+01, 9.256475E+01
2.125437E+01, 9.230411E+01
2.121748E+01, 9.204314E+01
2.118065E+01, 9.178184E+01
2.114388E+01, 9.152022E+01
2.110717E+01, 9.125828E+01
2.107052E+01, 9.099603E+01
2.103394E+01, 9.073346E+01
2.099743E+01, 9.047059E+01
2.096099E+01, 9.020742E+01
2.092462E+01, 8.994394E+01
2.088833E+01, 8.968018E+01
2.085212E+01, 8.941612E+01
2.081599E+01, 8.915178E+01
2.077994E+01, 8.888716E+01
2.074398E+01, 8.862227E+01
2.070811E+01, 8.835710E+01
2.067232E+01, 8.809167E+01
2.063663E+01, 8.782598E+01
2.060104E+01, 8.756004E+01
2.056554E+01, 8.729384E+01
2.053014E+01, 8.702740E+01
2.049484E+01, 8.676073E+01
2.045965E+01, 8.649382E+01
2.042456E+01, 8.622669E+01
2.038958E+01, 8.595933E+01
2.035472E+01, 8.569176E+01
2.031996E+01, 8.542399E+01
2.028532E+01, 8.515601E+01
2.025080E+01, 8.488783E+01
2.021639E+01, 8.461947E+01
2.018211E+01, 8.435093E+01
2.014794E+01, 8.408221E+01
2.011391E+01, 8.381332E+01
2.007999E+01, 8.354427E+01
2.004621E+01, 8.327507E+01
2.001255E+01, 8.300572E+01
1.997903E+01, 8.273622E+01
1.994564E+01, 8.246660E+01
1.991238E+01, 8.219685E+01
1.987926E+01, 8.192699E+01
1.984628E+01, 8.165701E+01
1.981343E+01, 8.138693E+01
1.978072E+01, 8.111676E+01
1.974816E+01, 8.084650E+01
1.971574E+01, 8.057617E+01
1.968346E+01, 8.030576E+01
1.965133E+01, 8.003529E+01
1.961934E+01, 7.976476E+01
1.958750E+01, 7.949419E+01
1.955580E+01, 7.922358E+01
1.952426E+01, 7.895295E+01
1.949286E+01, 7.868229E+01
1.946162E+01, 7.841162E+01
1.943052E+01, 7.814094E+01
1.939958E+01, 7.787027E+01
1.936879E+01, 7.759961E+01
1.933815E+01, 7.732898E+01
1.930766E+01, 7.705837E+01
1.927733E+01, 7.678780E+01
1.924715E+01, 7.651728E+01
1.921712E+01, 7.624682E+01
1.918725E+01, 7.597642E+01
1.915753E+01, 7.570610E+01
1.912796E+01, 7.543586E+01
1.909855E+01, 7.516571E+01
1.906929E+01, 7.489566E+01
1.904019E+01, 7.462572E+01
1.901123E+01, 7.435589E+01
1.898243E+01, 7.408620E+01
1.895379E+01, 7.381663E+01
1.892529E+01, 7.354722E+01
1.889695E+01, 7.327795E+01
1.886876E+01, 7.300885E+01
1.884072E+01, 7.273991E+01
1.881282E+01, 7.247116E+01
1.878508E+01, 7.220259E+01
1.875748E+01, 7.193421E+01
1.873004E+01, 7.166604E+01
1.870273E+01, 7.139808E+01
1.867558E+01, 7.113035E+01
1.864856E+01, 7.086284E+01
1.862169E+01, 7.059557E+01
1.859496E+01, 7.032854E+01
1.856837E+01, 7.006177E+01
1.854193E+01, 6.979526E+01
1.851561E+01, 6.952902E+01
1.848944E+01, 6.926306E+01
1.846340E+01, 6.899738E+01
1.843749E+01, 6.873200E+01
1.841172E+01, 6.846691E+01
1.838607E+01, 6.820214E+01
1.836055E+01, 6.793768E+01
1.833516E+01, 6.767354E+01
1.830990E+01, 6.740973E+01
1.828476E+01, 6.714626E+01
1.825974E+01, 6.688313E+01
1.823483E+01, 6.662036E+01
1.821005E+01, 6.635794E+01
1.818538E+01, 6.609589E+01
1.816082E+01, 6.583421E+01
1.813638E+01, 6.557291E+01
1.811204E+01, 6.531199E+01
1.808782E+01, 6.505146E+01
1.806369E+01, 6.479133E+01
1.803967E+01, 6.453160E+01
1.801575E+01, 6.427227E+01
1.799192E+01, 6.401337E+01
1.796819E+01, 6.375488E+01
1.794456E+01, 6.349681E+01
1.792101E+01, 6.323918E+01
1.789755E+01, 6.298198E+01
1.787418E+01, 6.272522E+01
1.785089E+01, 6.246890E+01
1.782769E+01, 6.221304E+01
1.780455E+01, 6.195763E+01
1.778150E+01, 6.170268E+01
1.775852E+01, 6.144819E+01
1.773560E+01, 6.119416E+01
1.771276E+01, 6.094061E+01
1.768998E+01, 6.068753E+01
1.766726E+01, 6.043494E+01
1.764460E+01, 6.018282E+01
1.762199E+01, 5.993118E+01
1.759944E+01, 5.968004E+01
1.757694E+01, 5.942938E+01
1.755449E+01, 5.917922E+01
1.753209E+01, 5.892956E+01
1.750972E+01, 5.868039E+01
1.748740E+01, 5.843173E+01
1.746511E+01, 5.818356E+01
1.744285E+01, 5.793591E+01
1.742063E+01, 5.768876E+01
1.739843E+01, 5.744212E+01
1.737626E+01, 5.719599E+01
1.735411E+01, 5.695037E+01
1.733198E+01, 5.670526E+01
1.730987E+01, 5.646066E+01
1.728777E+01, 5.621658E+01
1.726568E+01, 5.597302E+01
1.724360E+01, 5.572997E+01
1.722152E+01, 5.548743E+01
1.719944E+01, 5.524542E+01
1.717736E+01, 5.500391E+01
1.715528E+01, 5.476292E+01
1.713319E+01, 5.452245E+01
1.711108E+01, 5.428249E+01
1.708897E+01, 5.404304E+01
1.706684E+01, 5.380411E+01
1.704469E+01, 5.356568E+01
1.702251E+01, 5.332777E+01
1.700031E+01, 5.309036E+01
1.697809E+01, 5.285347E+01
1.695583E+01, 5.261707E+01
1.693354E+01, 5.238118E+01
1.691121E+01, 5.214579E+01
1.688884E+01, 5.191090E+01
1.686643E+01, 5.167650E+01
1.684397E+01, 5.144260E+01
1.682146E+01, 5.120918E+01
1.679890E+01, 5.097625E+01
1.677629E+01, 5.074381E+01
1.675362E+01, 5.051185E+01
1.673089E+01, 5.028036E+01
1.670810E+01, 5.004934E+01
1.668524E+01, 4.981880E+01
1.666231E+01, 4.958871E+01
1.663931E+01, 4.935909E+01
1.661624E+01, 4.912993E+01
1.659309E+01, 4.890121E+01
1.656986E+01, 4.867294E+01
1.654655E+01, 4.844511E+01
1.652315E+01, 4.821772E+01
1.649966E+01, 4.799075E+01
1.647609E+01, 4.776421E+01
1.645242E+01, 4.753809E+01
1.642865E+01, 4.731238E+01
1.640478E+01, 4.708708E+01
1.638082E+01, 4.686217E+01
1.635675E+01, 4.663766E+01
1.633257E+01, 4.641354E+01
1.630828E+01, 4.618980E+01
1.628388E+01, 4.596643E+01
1.625937E+01, 4.574342E+01
1.623474E+01, 4.552077E+01
1.620999E+01, 4.529847E+01
1.618512E+01, 4.507652E+01
1.616013E+01, 4.485489E+01
1.613500E+01, 4.463359E+01
1.610975E+01, 4.441261E+01
1.608437E+01, 4.419194E+01
1.605885E+01, 4.397157E+01
1.603320E+01, 4.375149E+01
1.600741E+01, 4.353169E+01
1.598148E+01, 4.331216E+01
1.595540E+01, 4.309289E+01
1.592918E+01, 4.287388E+01
1.590281E+01, 4.265510E+01
1.587629E+01, 4.243656E+01
1.584962E+01, 4.221824E+01
1.582280E+01, 4.200014E+01
1.579582E+01, 4.178223E+01
1.576868E+01, 4.156451E+01
1.574138E+01, 4.134696E+01
1.571392E+01, 4.112959E+01
1.568629E+01, 4.091236E+01
1.565850E+01, 4.069528E+01
1.563054E+01, 4.047833E+01
1.560240E+01, 4.026150E+01
1.557410E+01, 4.004477E+01
1.554562E+01, 3.982813E+01
1.551697E+01, 3.961158E+01
1.548813E+01, 3.939508E+01
1.545912E+01, 3.917864E+01
1.542993E+01, 3.896224E+01
1.540055E+01, 3.874586E+01
1.537099E+01, 3.852950E+01
1.534124E+01, 3.831313E+01
1.531131E+01, 3.809673E+01
1.528118E+01, 3.788031E+01
1.525087E+01, 3.766383E+01
1.522036E+01, 3.744729E+01
1.518966E+01, 3.723067E+01
1.515876E+01, 3.701396E+01
1.512766E+01, 3.679713E+01
1.509637E+01, 3.658017E+01
1.506488E+01, 3.636306E+01
1.503318E+01, 3.614579E+01
1.500128E+01, 3.592834E+01
1.496918E+01, 3.571069E+01
1.493688E+01, 3.549283E+01
1.490437E+01, 3.527473E+01
1.487165E+01, 3.505638E+01
1.483872E+01, 3.483776E+01
1.480559E+01, 3.461885E+01
1.477224E+01, 3.439962E+01
1.473869E+01, 3.418007E+01
1.470492E+01, 3.396017E+01
1.467094E+01, 3.373989E+01
1.463674E+01, 3.351923E+01
1.460234E+01, 3.329816E+01
1.456771E+01, 3.307665E+01
1.453287E+01, 3.285469E+01
1.449782E+01, 3.263225E+01
1.446254E+01, 3.240932E+01
1.442705E+01, 3.218586E+01
1.439135E+01, 3.196186E+01
1.435542E+01, 3.173729E+01
1.431927E+01, 3.151213E+01
1.428291E+01, 3.128636E+01
1.424632E+01, 3.105995E+01
1.420952E+01, 3.083287E+01
1.417249E+01, 3.060510E+01
1.413525E+01, 3.037662E+01
1.409779E+01, 3.014739E+01
1.406010E+01, 2.991740E+01
1.402220E+01, 2.968662E+01
1.398407E+01, 2.945501E+01
1.394573E+01, 2.922255E+01
1.390716E+01, 2.898922E+01
1.386838E+01, 2.875498E+01
1.382938E+01, 2.851981E+01
1.379016E+01, 2.828367E+01
1.375072E+01, 2.804654E+01
1.371106E+01, 2.780838E+01
1.367119E+01, 2.756916E+01
1.363110E+01, 2.732886E+01
1.359079E+01, 2.708745E+01
1.355027E+01, 2.684488E+01
1.350954E+01, 2.660112E+01
1.346859E+01, 2.635615E+01
1.342743E+01, 2.610993E+01
1.338606E+01, 2.586242E+01
1.334448E+01, 2.561360E+01
1.330270E+01, 2.536341E+01
1.326070E+01, 2.511183E+01
1.321850E+01, 2.485883E+01
1.317610E+01, 2.460436E+01
1.313349E+01, 2.434838E+01
1.309069E+01, 2.409087E+01
1.304768E+01, 2.383177E+01
1.300448E+01, 2.357105E+01
1.296109E+01, 2.330866E+01
1.291750E+01, 2.304458E+01
1.287372E+01, 2.277875E+01
1.282975E+01, 2.251114E+01
1.278560E+01, 2.224169E+01
1.274126E+01, 2.197038E+01
1.269674E+01, 2.169714E+01
1.265205E+01, 2.142195E+01
1.260718E+01, 2.114474E+01
1.256213E+01, 2.086548E+01
1.251692E+01, 2.058413E+01
1.247154E+01, 2.030062E+01
1.242600E+01, 2.001491E+01
1.238030E+01, 1.972696E+01
1.233445E+01, 1.943671E+01
1.228844E+01, 1.914411E+01
1.224229E+01, 1.884911E+01
1.219599E+01, 1.855166E+01
1.214955E+01, 1.825171E+01
1.210298E+01, 1.794919E+01
1.205628E+01, 1.764406E+01
1.200945E+01, 1.733626E+01
1.196249E+01, 1.702574E+01
1.191542E+01, 1.671243E+01
1.186824E+01, 1.639628E+01
1.182096E+01, 1.607723E+01
1.177357E+01, 1.575522E+01
1.172608E+01, 1.543019E+01
1.167851E+01, 1.510207E+01
1.163085E+01, 1.477082E+01
1.158312E+01, 1.443635E+01
1.153531E+01, 1.409862E+01
1.148744E+01, 1.375755E+01
1.143951E+01, 1.341307E+01
1.139153E+01, 1.306513E+01
1.134350E+01, 1.271366E+01
1.129544E+01, 1.235858E+01
1.124735E+01, 1.199984E+01
1.119924E+01, 1.163735E+01
1.115111E+01, 1.127105E+01
1.110298E+01, 1.090087E+01
1.105485E+01, 1.052674E+01
1.100674E+01, 1.014859E+01
1.095864E+01, 9.766335E+00
1.091057E+01, 9.379912E+00
1.086255E+01, 8.989244E+00
1.081457E+01, 8.594257E+00
1.076665E+01, 8.194876E+00
1.071881E+01, 7.791026E+00
1.067104E+01, 7.382630E+00
1.062336E+01, 6.969613E+00
1.057579E+01, 6.551898E+00
1.052832E+01, 6.129408E+00
1.048098E+01, 5.702067E+00
1.043378E+01, 5.269797E+00
1.038673E+01, 4.832522E+00
1.033984E+01, 4.390165E+00
1.029312E+01, 3.942648E+00
1.024659E+01, 3.489896E+00
1.020026E+01, 3.031833E+00
1.015415E+01, 2.568381E+00
1.010826E+01, 2.099468E+00
1.006262E+01, 1.625018E+00
1.001724E+01, 1.144956E+00
9.972124E+00, 6.592122E-01
9.927299E+00, 1.677130E-01
9.882779E+00, 3.596704E+02
9.838578E+00, 3.591672E+02
9.794714E+00, 3.586580E+02
9.751202E+00, 3.581428E+02
9.708060E+00, 3.576215E+02
9.665305E+00, 3.570940E+02
9.622955E+00, 3.565604E+02
9.581028E+00, 3.560204E+02
9.539541E+00, 3.554742E+02
9.498514E+00, 3.549215E+02
9.457965E+00, 3.543625E+02
9.417913E+00, 3.537970E+02
9.378379E+00, 3.532249E+02
9.339381E+00, 3.526464E+02
9.300939E+00, 3.520612E+02
9.263074E+00, 3.514694E+02
9.225807E+00, 3.508710E+02
9.189157E+00, 3.502660E+02
9.153146E+00, 3.496543E+02
9.117796E+00, 3.490359E+02
9.083126E+00, 3.484108E+02
9.049159E+00, 3.477790E+02
9.015917E+00, 3.471406E+02
8.983420E+00, 3.464955E+02
8.951692E+00, 3.458438E+02
8.920753E+00, 3.451855E+02
8.890626E+00, 3.445206E+02
8.861333E+00, 3.438492E+02
8.832896E+00, 3.431714E+02
8.805337E+00, 3.424871E+02
8.778677E+00, 3.417965E+02
8.752938E+00, 3.410996E+02
8.728143E+00, 3.403965E+02
8.704312E+00, 3.396873E+02
8.681467E+00, 3.389722E+02
8.659628E+00, 3.382511E+02
8.638818E+00, 3.375243E+02
8.619056E+00, 3.367919E+02
8.600361E+00, 3.360540E+02
8.582755E+00, 3.353107E+02
8.566256E+00, 3.345622E+02
8.550883E+00, 3.338087E+02
8.536654E+00, 3.330504E+02
8.523586E+00, 3.322873E+02
8.511698E+00, 3.315198E+02
8.501005E+00, 3.307480E+02
8.491522E+00, 3.299721E+02
8.483266E+00, 3.291923E+02
8.476249E+00, 3.284089E+02
8.470485E+00, 3.276221E+02
8.465987E+00, 3.268321E+02
8.462766E+00, 3.260392E+02
8.460833E+00, 3.252435E+02
8.460197E+00, 3.244455E+02
8.460867E+00, 3.236452E+02
8.462850E+00, 3.228430E+02
8.466153E+00, 3.220392E+02
8.470781E+00, 3.212340E+02
8.476737E+00, 3.204276E+02
8.484026E+00, 3.196205E+02
8.492648E+00, 3.188127E+02
8.502605E+00, 3.180047E+02
8.513895E+00, 3.171966E+02
8.526517E+00, 3.163888E+02
8.540467E+00, 3.155815E+02
8.555740E+00, 3.147750E+02
8.572332E+00, 3.139696E+02
8.590234E+00, 3.131656E+02
8.609439E+00, 3.123631E+02
8.629937E+00, 3.115625E+02
8.651716E+00, 3.107639E+02
8.674764E+00, 3.099678E+02
8.699069E+00, 3.091742E+02
8.724615E+00, 3.083834E+02
8.751385E+00, 3.075958E+02
8.779363E+00, 3.068113E+02
8.808530E+00, 3.060304E+02
8.838866E+00, 3.052532E+02
8.870350E+00, 3.044799E+02
8.902960E+00, 3.037106E+02
8.936672E+00, 3.029456E+02
8.971463E+00, 3.021851E+02
9.007306E+00, 3.014291E+02
9.044174E+00, 3.006779E+02
9.082041E+00, 2.999316E+02
9.120877E+00, 2.991903E+02
9.160651E+00, 2.984542E+02
9.201335E+00, 2.977233E+02
9.242895E+00, 2.969978E+02
9.285299E+00, 2.962778E+02
9.328513E+00, 2.955633E+02
9.372503E+00, 2.948545E+02
9.417233E+00, 2.941513E+02
9.462668E+00, 2.934540E+02
9.508770E+00, 2.927625E+02
9.555501E+00, 2.920768E+02
9.602823E+00, 2.913970E+02
9.650696E+00, 2.907232E+02
9.699082E+00, 2.900554E+02
9.747938E+00, 2.893935E+02
9.797223E+00, 2.887375E+02
9.846897E+00, 2.880876E+02
9.896915E+00, 2.874436E+02
9.947235E+00, 2.868056E+02
9.997814E+00, 2.861736E+02
1.004861E+01, 2.855474E+02
1.009957E+01, 2.849272E+02
1.015065E+01, 2.843127E+02
1.020181E+01, 2.837041E+02
1.025301E+01, 2.831013E+02
1.030419E+01, 2.825042E+02
1.035530E+01, 2.819128E+02
1.040631E+01, 2.813269E+02
1.045715E+01, 2.807466E+02
1.050779E+01, 2.801718E+02
1.055818E+01, 2.796024E+02
1.060826E+01, 2.790384E+02
1.065798E+01, 2.784796E+02
1.070730E+01, 2.779260E+02
1.075617E+01, 2.773776E+02
1.080453E+01, 2.768342E+02
1.085233E+01, 2.762957E+02
1.089953E+01, 2.757622E+02
1.094607E+01, 2.752334E+02
1.099189E+01, 2.747093E+02
1.103696E+01, 2.741898E+02
1.108121E+01, 2.736749E+02
1.112460E+01, 2.731644E+02
1.116707E+01, 2.726583E+02
1.120856E+01, 2.721564E+02
1.124904E+01, 2.716587E+02
1.128844E+01, 2.711651E+02
1.132670E+01, 2.706754E+02
1.136379E+01, 2.701896E+02
1.139964E+01, 2.697076E+02
1.143420E+01, 2.692294E+02
1.146742E+01, 2.687547E+02
1.149925E+01, 2.682835E+02
1.152963E+01, 2.678158E+02
1.155850E+01, 2.673513E+02
1.158583E+01, 2.668902E+02
1.161155E+01, 2.664321E+02
1.163560E+01, 2.659771E+02
1.165795E+01, 2.655250E+02
1.167853E+01, 2.650758E+02
1.169730E+01, 2.646294E+02
1.171419E+01, 2.641856E+02
1.172917E+01, 2.637444E+02
1.174217E+01, 2.633057E+02
1.175314E+01, 2.628694E+02
1.176204E+01, 2.624354E+02
1.176882E+01, 2.620036E+02
1.177341E+01, 2.615740E+02
1.177578E+01, 2.611464E+02
1.177587E+01, 2.607207E+02
1.177364E+01, 2.602969E+02
1.176903E+01, 2.598748E+02
1.176199E+01, 2.594545E+02
1.175249E+01, 2.590357E+02
1.174046E+01, 2.586184E+02
1.172586E+01, 2.582026E+02
1.170865E+01, 2.577880E+02
1.168878E+01, 2.573748E+02
1.166621E+01, 2.569626E+02
1.164088E+01, 2.565516E+02
1.161276E+01, 2.561415E+02
1.158181E+01, 2.557323E+02
1.154797E+01, 2.553240E+02
1.151120E+01, 2.549163E+02
1.147147E+01, 2.545093E+02
1.142873E+01, 2.541029E+02
1.138294E+01, 2.536969E+02
1.133407E+01, 2.532913E+02
1.128206E+01, 2.528861E+02
1.122689E+01, 2.524810E+02
1.116852E+01, 2.520761E+02
1.110690E+01, 2.516712E+02
1.104200E+01, 2.512663E+02
1.097379E+01, 2.508612E+02
1.090223E+01, 2.504560E+02
1.082729E+01, 2.500505E+02
1.074892E+01, 2.496446E+02
1.066710E+01, 2.492383E+02
1.058180E+01, 2.488315E+02
1.049297E+01, 2.484240E+02
1.040060E+01, 2.480158E+02
1.030464E+01, 2.476069E+02
1.020507E+01, 2.471972E+02
1.010186E+01, 2.467865E+02
9.994978E+00, 2.463748E+02
9.884393E+00, 2.459620E+02
9.770079E+00, 2.455481E+02
9.652007E+00, 2.451329E+02
9.530150E+00, 2.447165E+02
9.404480E+00, 2.442987E+02
9.274973E+00, 2.438794E+02
9.141601E+00, 2.434587E+02
9.004339E+00, 2.430364E+02
8.863163E+00, 2.426125E+02
8.718048E+00, 2.421869E+02
8.568971E+00, 2.417596E+02
8.415908E+00, 2.413306E+02
8.258837E+00, 2.408998E+02
8.097735E+00, 2.404671E+02
7.932581E+00, 2.400326E+02
7.763354E+00, 2.395962E+02
7.590034E+00, 2.391580E+02
7.412602E+00, 2.387179E+02
7.231038E+00, 2.382759E+02
7.045323E+00, 2.378320E+02
6.855441E+00, 2.373864E+02
6.661375E+00, 2.369390E+02
6.463107E+00, 2.364900E+02
6.260625E+00, 2.360393E+02
6.053911E+00, 2.355872E+02
5.842953E+00, 2.351337E+02
5.627737E+00, 2.346790E+02
5.408252E+00, 2.342234E+02
5.184492E+00, 2.337669E+02
4.956462E+00, 2.333099E+02
4.724125E+00, 2.328527E+02
4.487463E+00, 2.323958E+02
4.246462E+00, 2.319396E+02
4.001120E+00, 2.314847E+02
3.751479E+00, 2.310318E+02
3.497676E+00, 2.305814E+02
3.240019E+00, 2.301342E+02
2.979090E+00, 2.296902E+02
2.709461E+00, 2.292620E+02
2.435879E+00, 2.288449E+02
2.159077E+00, 2.284423E+02
1.880656E+00, 2.280578E+02
1.603552E+00, 2.276947E+02
1.332380E+00, 2.273558E+02
1.073405E+00, 2.270426E+02
8.339404E-01, 2.267554E+02
##END
