# Supplementary material for: Nearest-neighbor NMR spectroscopy: categorizing spectral peaks by their adjacent nuclei
Source: Nat Commun. 2020 Nov 3;11:5547. doi: 10.1038/s41467-020-19325-4 (PMC7642304; doi:10.1038/s41467-020-19325-4)
Supplement: Supplementary file 4 — Supplementary Data 2 [file 41467_2020_19325_MOESM4_ESM.txt]

;hmqcphpr
;avance-version (12/01/11)
;HMQC
;2D H-1/X correlation via heteronuclear zero and double quantum
;   coherence
;phase sensitive
;with decoupling during acquisition
;with selective homonuclear decoupling to distinguish Leucine and Valine.
;A. Bax, R.H. Griffey & B.L. Hawkins, J. Magn. Reson. 55, 301 (1983)
;S. P. Behera, A. Dubey et. al. Nature Communications 2020
;$CLASS=HighRes
;$DIM=2D
;$TYPE=
;$SUBTYPE=
;$COMMENT=
;Modified for using selective pulse to selectively decouple Valine methyl.


#include <Avance.incl>


"p2=p1*2"
"d2=1s/(cnst2*2)"
"d11=30m"
"d12=20u"
"d13=4u"
"d41=p9*cnst13"

"spoff9=bf2*(cnst31/1000000)-o2"


"d0=3u"

"in0=inf1/2"


1 ze 
2 d11 do:f2
3 d12 pl9:f1
  "d15=(2*d0-d41)/2"
  d1 cw:f1 ph29
  d13 do:f1
  d12 pl1:f1
  p1 ph1
  d2 pl2:f2

  p3:f2 ph3

  if "d15 < 0"
 {
  d0
  (p2 ph21):f1
  d0
 }
 else 
 {
  d15 pl0:f2
  (center (p9:sp9 ph1):f2 (p2 ph2):f1)
  d15 pl2:f2
 }

  p3:f2 ph4
  d13
  d2 pl12:f2
  go=2 ph31 cpd2:f2 
  d11 do:f2 mc #0 to 2 F1PH(calph(ph3, +90) & calph(ph29, +90), caldel(d0, +in0))
exit 
  
  
ph1=0 
ph2=0
ph21=1 
ph3=0 2
ph4=0 0 2 2 
ph29=0
ph31=0 2 2 0


;pl1 : f1 channel - power level for pulse (default)
;pl2 : f2 channel - power level for pulse (default)
;pl9 : f1 channel - power level for presaturation
;pl12: f2 channel - power level for CPD/BB decoupling
;p1 : f1 channel -  90 degree high power pulse
;p2 : f1 channel - 180 degree high power pulse
;p3 : f2 channel -  90 degree high power pulse
;p9 : f2 channel - sp9 pulse duration
;sp9 : f2 channel - 180 degree shaped pulse OCT with p9 duration
;d0 : incremented delay (2D)                         [3 usec]
;d1 : relaxation delay; 1-5 * T1
;d2 : 1/(2J)XH
;d11: delay for disk I/O                             [30 msec]
;d12: delay for power switching                      [20 usec]
;d13: short delay                                    [4 usec]
;cnst2: = J(XH)
;cnst13: = 'a' value
;cnst31: = sp9 carrier frequency
;inf1: 1/SW(X) = 2 * DW(X)
;in0: 1/(2 * SW(X)) = DW(X)
;nd0: 2
;ns: 4 * n
;ds: 16
;td1: number of experiments
;FnMODE: States-TPPI, TPPI, States or QSEQ
;cpd2: decoupling according to sequence defined by cpdprg2
;pcpd2: f2 channel - 90 degree pulse for decoupling sequence


;$Id: hmqcphpr,v 1.5.8.1 2012/01/31 17:56:25 ber Exp $
