# Supplementary material for: Nearest-neighbor NMR spectroscopy: categorizing spectral peaks by their adjacent nuclei
Source: Nat Commun. 2020 Nov 3;11:5547. doi: 10.1038/s41467-020-19325-4 (PMC7642304; doi:10.1038/s41467-020-19325-4)
Supplement: Supplementary file 5 — Supplementary Data 3 [file 41467_2020_19325_MOESM5_ESM.txt]

;sf_metrosyctgpph_inv.t1.be
;avance-version (19/08/06)
;SOFAST Methyl Trosy
;2D H-1/X correlation via heteronuclear zero and double quantum
;   coherence
;phase sensitive
;with decoupling during acquisition
;constant time version
;
;with selective homonuclear decoupling to distinguish Leucine and Valine.
;C. Amero, P. Schanda, M. Asuncion Dura, I. Ayala, D. Marion, B. Franzetti,
;   B. Brutscher & J. Boisbouvier, J. Am. Chem. Soc. 131, 3448-9 (2009)
;
; S. P. Behera, A. Dubey et. al. Nature Communications (2020)
;$CLASS=HighRes
;$DIM=2D
;$TYPE=
;$SUBTYPE=
;$COMMENT=


prosol relations=<triple>


#include <Avance.incl>
#include <Grad.incl>
#include <Delay.incl>


"p4=p3*2"
"d11=30m"
"d12=20u"
"d2=1s/(cnst2*2)"
"d23=28.6m"

"p19=200u"


"p52=2000u * 800.13/bf1"
"cnst52=0.87"

"spw52=plw2/((p52*90.0)/(p3*totrot52))*((p52*90.0)/(p3*totrot52))*(integfac52*integfac52)"


"d0=d23/4-p4/2-larger(p42,(p52*cnst52))/2"
"d20=d23/4-p4/2-p3*2/PI"

"in0=inf1/4"

"in20=in0"

"td1=tdmax(td1,d20*2,in20)"


"DELTA1=d2-p19-d16-p50*cnst50"
"DELTA2=d2-p19-d16-de-4u"

"TAU=p52*cnst52"


"spoff22=bf1*(cnst49/1000000)-o1"
"spoff26=bf1*(cnst49/1000000)-o1"
"spoff52=bf2*(cnst57/1000000)-o2"


1 ze 
  d11 pl29:f2
2 d1 do:f2
3 d12 pl2:f2
  50u UNBLKGRAD

#   ifdef FLAG_REV
  "l23=l21 %2"
#   else
   "l23=0"
#   endif /*FLAG_REV*/

#   ifdef FLAG_SHIFT
  "l24=l22 %2"
#   else
  "l24=0"
#   endif /*FLAG_SHIFT*/


  p19:gp1
  d16

  (p50:sp22 ph1):f1
  p19:gp2
  d16
  DELTA1

  (p3 ph3):f2
  d20
  (p4 ph1):f2
  d0

#   ifdef FLAG_INV
     (center (p42:sp26 ph1):f1 (p52:sp52 ph1):f2 )
#   else
  if "(l23 + l24) %2 == 0"
     {
     (center (p42:sp26 ph1):f1 (TAU):f2 )
     }
  else
     {
     (center (p42:sp26 ph1):f1 (p52:sp52 ph1):f2 )
     }
#   endif /*FLAG_INV*/

  d0 pl2:f2
  (p4 ph1):f2
  d20
  (p3 ph4):f2

  DELTA2 pl29:f2
  p19:gp2
  d16
  4u BLKGRAD
  go=2 ph31 cpd2:f2
  d1 do:f2 mc #0 to 2 
     F1PH(calph(ph3, -90) & calclc(l21, 1), caldel(d0, +in0) & caldel(d20, -in20) & calclc(l22, 1))
exit 
  

ph1=0 
ph2=2 
ph3=0 2
ph4=0 0 2 2 
ph31=0 2 2 0


;pl2 : f2 channel - power level for pulse (default)
;pl29: f2 channel - power level for CPD/BB decoupling (low power)
;sp22: f1 channel - shaped pulse  90 degree (Pc9_4_90.1000)
;sp26: f1 channel - shaped pulse 180 degree (Reburp.1000)
;p3 : f2 channel -  90 degree high power pulse
;p4 : f2 channel - 180 degree high power pulse
;p19: homospoil/gradient pulse                       [200 usec]
;p42: f1 channel - 180 degree shaped pulse for refocussing
;                      Reburp.1000               (1.4ms at 600.13 MHz)
;p50: f1 channel - shaped pulse for excitation   Pc9_4_90.1000
;                     (6ms at 600.13 MHz)
;                     p50*cnst50 must be smaller than d2 (1/(cnst2*2))
;d0 : incremented delay (2D) = d23/4-p42/2
;d1 : relaxation delay
;d2 : 1/(2J)CH
;d11: delay for disk I/O                             [30 msec]
;d12: delay for power switching                      [20 usec]
;d16: delay for homospoil/gradient recovery
;d20: decremented delay (2D) = d23/4-p3*2/PI
;d23: constant time delay T(C)                       [28.6 msec]
;cnst2: = J(CH)
;cnst49: Hme chemical shift (offset, in ppm)
;cnst50: compensation of chemical shift evolution during p50
;           Pc9_4_90.1000: 0.529
;o2p: Cme chemical shift
;inf1: 1/SW(Cme) = 2 * DW(Cme)
;in0: 1/ (4* SW(Cme)) = (1/2) * DW(Cme)
;nd0: 4
;in20: = in0
;ns: 2 * n
;ds: 16
;aq: <= 50 msec
;td1: number of experiments
;FnMODE: States-TPPI, TPPI, States or QSEC
;cpd2: decoupling according to sequence defined by cpdprg2: garp4.p60
;pcpd2: f2 channel - 90 degree pulse for decoupling sequence
;          use pulse of >= 350 usec
;cpdprg2: garp4.p60


;for z-only gradients:
;gpz1: 11%
;gpz2: 7%

;use gradient files:   
;gpnam1: SMSQ10.32
;gpnam2: SMSQ10.32


;Processing

;PHC0(F1): 90
;PHC1(F1): -180
;FCOR(F1): 1


;$Id: $
